# Supplementary material for: Interplay between Parasitism and Host Ontogenic Resistance in the Epidemiology of the Soil-Borne Plant Pathogen Rhizoctonia solani
Source: PLoS One. 2014 Aug 15;9(8):e105159. doi: 10.1371/journal.pone.0105159 (PMC4134268; doi:10.1371/journal.pone.0105159)
Supplement: Supporting Information S1 — Dataset related to experiment 1. This text file contains raw data used in our analysis to characterize the radish phenological stages. (TXT) [file pone.0105159.s001.txt]

<Metadata>
Time	=	number of days after sowing date
Diam	=	Main_root_diameter
</Metadata>
<Data>
Time	Diam
0	0
0	0
0	0
0	0
0	0
0	0
0	0
0	0
0	0
0	0
0	0
0	0
0	0
0	0
0	0
0	0
0	0
0	0
0	0
0	0
3	1.16
3	1.23
3	1.24
3	1.26
3	1.28
3	1.31
3	1.36
3	1.36
3	1.37
3	1.39
3	1.39
3	1.43
3	1.43
3	1.43
3	1.45
3	1.47
3	1.48
3	1.53
3	1.62
3	1.71
6	0.93
6	1.05
6	1.17
6	1.17
6	1.18
6	1.18
6	1.24
6	1.25
6	1.29
6	1.31
6	1.37
6	1.4
6	1.45
6	1.46
6	1.49
6	1.52
6	1.52
6	1.53
6	1.54
6	1.66
9	1.5
9	1.51
9	1.58
9	1.61
9	1.65
9	1.96
9	1.98
9	2
9	2.07
9	2.1
9	2.12
9	2.2
9	2.22
9	2.28
9	2.49
9	2.54
9	2.84
9	3.04
9	3.22
9	3.3
12	2.27
12	3.47
12	3.5
12	3.79
12	4.68
12	5.2
12	5.42
12	5.45
12	5.8
12	6.52
12	6.72
12	6.73
12	6.88
12	7.05
12	7.28
12	7.99
12	8.43
12	8.51
12	9.95
12	10.36
15	8.5
15	8.7
15	9.4
15	9.9
15	10
15	10.3
15	10.4
15	10.7
15	10.9
15	11.3
15	11.75
15	12
15	12.1
15	12.3
15	12.6
15	12.8
15	12.9
15	13
15	13.1
15	13.3
18	11.13
18	11.38
18	11.64
18	13.19
18	13.32
18	13.5
18	13.67
18	14.6
18	14.78
18	14.83
18	14.84
18	15.33
18	15.46
18	15.69
18	15.83
18	15.91
18	16.07
18	16.21
18	16.8
18	16.8
21	13.36
21	14.91
21	15.17
21	15.2
21	15.84
21	16.01
21	16.23
21	16.67
21	16.92
21	17.26
21	17.58
21	17.65
21	17.66
21	17.75
21	17.91
21	17.95
21	17.95
21	17.97
21	19.51
21	19.66
24	16.78
24	16.91
24	18.72
24	18.82
24	19.06
24	19.64
24	20.01
24	20.42
24	20.45
24	20.58
24	20.64
24	20.68
24	20.92
24	21
24	21.17
24	22.08
24	22.41
24	23.11
24	23.46
24	25.26
</Data>
