# Supplementary material for: Interplay between Parasitism and Host Ontogenic Resistance in the Epidemiology of the Soil-Borne Plant Pathogen Rhizoctonia solani
Source: PLoS One. 2014 Aug 15;9(8):e105159. doi: 10.1371/journal.pone.0105159 (PMC4134268; doi:10.1371/journal.pone.0105159)
Supplement: Supporting Information S2 — Dataset related to experiment 2. This text file contains raw data used in our analysis to assess the effect of host development on the pathogen infectivity. (TXT) [file pone.0105159.s002.txt]

<Metadata>
Time	= 	number of days after sowing date
D.Off	=	1 if plant is with damping-off, otherwise 0
Nec	=	1 if plant is with necrosis, otherwise 0
Health 	=	1 if plant is healthy, otherwise 0
</Metadata>

<Data>
nb	Time	D.Off	Nec	Health
1	0	1	0	0
2	0	1	0	0
3	0	1	0	0
4	0	1	0	0
5	0	1	0	0
6	0	1	0	0
7	0	1	0	0
8	0	1	0	0
9	0	1	0	0
10	0	1	0	0
11	0	1	0	0
12	0	1	0	0
13	0	1	0	0
14	0	1	0	0
15	0	1	0	0
16	0	1	0	0
17	0	1	0	0
18	0	1	0	0
19	0	1	0	0
20	0	1	0	0
21	0	1	0	0
22	0	1	0	0
23	0	1	0	0
24	0	1	0	0
25	0	1	0	0
26	0	1	0	0
27	0	0	1	0
28	0	0	1	0
29	0	0	1	0
30	0	0	1	0
31	0	0	0	1
32	0	0	0	1
1	3	1	0	0
2	3	1	0	0
3	3	1	0	0
4	3	1	0	0
5	3	1	0	0
6	3	1	0	0
7	3	1	0	0
8	3	1	0	0
9	3	1	0	0
10	3	1	0	0
11	3	1	0	0
12	3	1	0	0
13	3	1	0	0
14	3	1	0	0
15	3	1	0	0
16	3	1	0	0
17	3	1	0	0
18	3	1	0	0
19	3	1	0	0
20	3	1	0	0
21	3	1	0	0
22	3	1	0	0
23	3	1	0	0
24	3	1	0	0
25	3	1	0	0
26	3	1	0	0
27	3	1	0	0
28	3	1	0	0
29	3	0	0	1
30	3	0	0	1
31	3	0	0	1
32	3	0	0	1
1	6	1	0	0
2	6	1	0	0
3	6	1	0	0
4	6	1	0	0
5	6	1	0	0
6	6	1	0	0
7	6	1	0	0
8	6	1	0	0
9	6	1	0	0
10	6	1	0	0
11	6	1	0	0
12	6	1	0	0
13	6	1	0	0
14	6	1	0	0
15	6	1	0	0
16	6	1	0	0
17	6	1	0	0
18	6	1	0	0
19	6	1	0	0
20	6	1	0	0
21	6	1	0	0
22	6	1	0	0
23	6	1	0	0
24	6	1	0	0
25	6	1	0	0
26	6	1	0	0
27	6	1	0	0
28	6	0	0	1
29	6	0	0	1
30	6	0	0	1
31	6	0	0	1
32	6	0	0	1
1	9	1	0	0
2	9	1	0	0
3	9	1	0	0
4	9	1	0	0
5	9	1	0	0
6	9	1	0	0
7	9	1	0	0
8	9	1	0	0
9	9	1	0	0
10	9	1	0	0
11	9	1	0	0
12	9	1	0	0
13	9	1	0	0
14	9	1	0	0
15	9	1	0	0
16	9	1	0	0
17	9	0	1	0
18	9	0	1	0
19	9	0	1	0
20	9	0	1	0
21	9	0	1	0
22	9	0	1	0
23	9	0	0	1
24	9	0	0	1
25	9	0	0	1
26	9	0	0	1
27	9	0	0	1
28	9	0	0	1
29	9	0	0	1
30	9	0	0	1
31	9	0	0	1
32	9	0	0	1
1	12	1	0	0
2	12	1	0	0
3	12	1	0	0
4	12	1	0	0
5	12	1	0	0
6	12	1	0	0
7	12	1	0	0
8	12	1	0	0
9	12	1	0	0
10	12	1	0	0
11	12	1	0	0
12	12	1	0	0
13	12	1	0	0
14	12	1	0	0
15	12	0	1	0
16	12	0	1	0
17	12	0	1	0
18	12	0	1	0
19	12	0	1	0
20	12	0	1	0
21	12	0	1	0
22	12	0	0	1
23	12	0	0	1
24	12	0	0	1
25	12	0	0	1
26	12	0	0	1
27	12	0	0	1
28	12	0	0	1
29	12	0	0	1
30	12	0	0	1
31	12	0	0	1
32	12	0	0	1
1	15	1	0	0
2	15	1	0	0
3	15	1	0	0
4	15	1	0	0
5	15	1	0	0
6	15	1	0	0
7	15	0	1	0
8	15	0	1	0
9	15	0	1	0
10	15	0	1	0
11	15	0	1	0
12	15	0	1	0
13	15	0	1	0
14	15	0	1	0
15	15	0	1	0
16	15	0	1	0
17	15	0	1	0
18	15	0	1	0
19	15	0	1	0
20	15	0	1	0
21	15	0	1	0
22	15	0	1	0
23	15	0	1	0
24	15	0	0	1
25	15	0	0	1
26	15	0	0	1
27	15	0	0	1
28	15	0	0	1
29	15	0	0	1
30	15	0	0	1
31	15	0	0	1
32	15	0	0	1
1	18	1	0	0
2	18	0	1	0
3	18	0	1	0
4	18	0	1	0
5	18	0	1	0
6	18	0	1	0
7	18	0	1	0
8	18	0	1	0
9	18	0	1	0
10	18	0	1	0
11	18	0	1	0
12	18	0	1	0
13	18	0	1	0
14	18	0	1	0
15	18	0	1	0
16	18	0	1	0
17	18	0	1	0
18	18	0	1	0
19	18	0	1	0
20	18	0	1	0
21	18	0	0	1
22	18	0	0	1
23	18	0	0	1
24	18	0	0	1
25	18	0	0	1
26	18	0	0	1
27	18	0	0	1
28	18	0	0	1
29	18	0	0	1
30	18	0	0	1
31	18	0	0	1
1	21	1	0	0
2	21	0	1	0
3	21	0	1	0
4	21	0	1	0
5	21	0	1	0
6	21	0	1	0
7	21	0	1	0
8	21	0	1	0
9	21	0	0	1
10	21	0	0	1
11	21	0	0	1
12	21	0	0	1
13	21	0	0	1
14	21	0	0	1
15	21	0	0	1
16	21	0	0	1
17	21	0	0	1
18	21	0	0	1
19	21	0	0	1
20	21	0	0	1
21	21	0	0	1
22	21	0	0	1
23	21	0	0	1
24	21	0	0	1
25	21	0	0	1
26	21	0	0	1
27	21	0	0	1
28	21	0	0	1
29	21	0	0	1
30	21	0	0	1
31	21	0	0	1
32	21	0	0	1
1	24	0	1	0
2	24	0	1	0
3	24	0	1	0
4	24	0	1	0
5	24	0	0	1
6	24	0	0	1
7	24	0	0	1
8	24	0	0	1
9	24	0	0	1
10	24	0	0	1
11	24	0	0	1
12	24	0	0	1
13	24	0	0	1
14	24	0	0	1
15	24	0	0	1
16	24	0	0	1
17	24	0	0	1
18	24	0	0	1
19	24	0	0	1
20	24	0	0	1
21	24	0	0	1
22	24	0	0	1
23	24	0	0	1
24	24	0	0	1
25	24	0	0	1
26	24	0	0	1
27	24	0	0	1
28	24	0	0	1
29	24	0	0	1
30	24	0	0	1
31	24	0	0	1
</Data>
				
				
