# Supplementary material for: Interplay between Parasitism and Host Ontogenic Resistance in the Epidemiology of the Soil-Borne Plant Pathogen Rhizoctonia solani
Source: PLoS One. 2014 Aug 15;9(8):e105159. doi: 10.1371/journal.pone.0105159 (PMC4134268; doi:10.1371/journal.pone.0105159)
Supplement: Supporting Information S3 — Dataset related to experiment 3. This text file contains raw data used in our analysis to assess the impact of host phenology at infection on subsequent fungal spread. (TXT) [file pone.0105159.s003.txt]

<Metadata>
Manip	=	repetition 
Mod	=	Host age at inoculation
Dis	=	Distance
Pot 	=	Pot
Zone	=	Zone
Bait	= 	Bait
Time	= 	number of days after inoculation when the baits are placed in the semi-selective medium
Col	=	1 if bait is colonized, otherwise = 0
</Metadata>

<Data>
Manip	Mod	Dis	Pot	Zone	Bait	Time	Col
M1	J_0	D1	P1	Z1	A	2	0
M1	J_0	D1	P1	Z1	B	2	0
M1	J_0	D1	P1	Z2	C	2	1
M1	J_0	D1	P1	Z2	D	2	0
M1	J_0	D1	P2	Z1	A	2	0
M1	J_0	D1	P2	Z1	B	2	0
M1	J_0	D1	P2	Z2	C	2	0
M1	J_0	D1	P2	Z2	D	2	0
M1	J_0	D1	P6	Z1	A	2	1
M1	J_0	D1	P6	Z1	B	2	0
M1	J_0	D1	P6	Z2	C	2	1
M1	J_0	D1	P6	Z2	D	2	0
M1	J_0	D1	P5	Z1	A	2	0
M1	J_0	D1	P5	Z1	B	2	0
M1	J_0	D1	P5	Z2	C	2	0
M1	J_0	D1	P5	Z2	D	2	0
M1	J_0	D1	P6	Z1	A	2	0
M1	J_0	D1	P6	Z1	B	2	0
M1	J_0	D1	P6	Z2	C	2	0
M1	J_0	D1	P6	Z2	D	2	0
M1	J_0	D1	P7	Z1	A	2	0
M1	J_0	D1	P7	Z1	B	2	0
M1	J_0	D1	P7	Z2	C	2	0
M1	J_0	D1	P7	Z2	D	2	0
M1	J_0	D1	P8	Z1	A	2	1
M1	J_0	D1	P8	Z1	B	2	1
M1	J_0	D1	P8	Z2	C	2	0
M1	J_0	D1	P8	Z2	D	2	0
M1	J_0	D1	P9	Z1	A	2	0
M1	J_0	D1	P9	Z1	B	2	0
M1	J_0	D1	P9	Z2	C	2	0
M1	J_0	D1	P9	Z2	D	2	0
M1	J_0	D1	P10	Z1	A	2	1
M1	J_0	D1	P10	Z1	B	2	0
M1	J_0	D1	P10	Z2	C	2	0
M1	J_0	D1	P10	Z2	D	2	0
M1	J_0	D1	P11	Z1	A	2	1
M1	J_0	D1	P11	Z1	B	2	0
M1	J_0	D1	P11	Z2	C	2	1
M1	J_0	D1	P11	Z2	D	2	0
M1	J_0	D1	P12	Z1	A	2	0
M1	J_0	D1	P12	Z1	B	2	0
M1	J_0	D1	P12	Z2	C	2	0
M1	J_0	D1	P12	Z2	D	2	0
M1	J_4	D1	P1	Z1	A	2	0
M1	J_4	D1	P1	Z1	B	2	0
M1	J_4	D1	P1	Z2	C	2	0
M1	J_4	D1	P1	Z2	D	2	1
M1	J_4	D1	P2	Z1	A	2	0
M1	J_4	D1	P2	Z1	B	2	0
M1	J_4	D1	P2	Z2	C	2	0
M1	J_4	D1	P2	Z2	D	2	0
M1	J_4	D1	P3	Z1	A	2	0
M1	J_4	D1	P3	Z1	B	2	0
M1	J_4	D1	P3	Z2	C	2	0
M1	J_4	D1	P3	Z2	D	2	0
M1	J_4	D1	P6	Z1	A	2	0
M1	J_4	D1	P6	Z1	B	2	0
M1	J_4	D1	P6	Z2	C	2	1
M1	J_4	D1	P6	Z2	D	2	0
M1	J_4	D1	P5	Z1	A	2	0
M1	J_4	D1	P5	Z1	B	2	0
M1	J_4	D1	P5	Z2	C	2	0
M1	J_4	D1	P5	Z2	D	2	0
M1	J_4	D1	P6	Z1	A	2	0
M1	J_4	D1	P6	Z1	B	2	0
M1	J_4	D1	P6	Z2	C	2	0
M1	J_4	D1	P6	Z2	D	2	0
M1	J_4	D1	P7	Z1	A	2	0
M1	J_4	D1	P7	Z1	B	2	0
M1	J_4	D1	P7	Z2	C	2	0
M1	J_4	D1	P7	Z2	D	2	0
M1	J_4	D1	P8	Z1	A	2	0
M1	J_4	D1	P8	Z1	B	2	0
M1	J_4	D1	P8	Z2	C	2	0
M1	J_4	D1	P8	Z2	D	2	1
M1	J_4	D1	P9	Z1	A	2	1
M1	J_4	D1	P9	Z1	B	2	0
M1	J_4	D1	P9	Z2	C	2	0
M1	J_4	D1	P9	Z2	D	2	0
M1	J_4	D1	P12	Z1	A	2	1
M1	J_4	D1	P12	Z1	B	2	0
M1	J_4	D1	P12	Z2	C	2	0
M1	J_4	D1	P12	Z2	D	2	1
M1	J_4	D1	P13	Z1	A	2	0
M1	J_4	D1	P13	Z1	B	2	0
M1	J_4	D1	P13	Z2	C	2	0
M1	J_4	D1	P13	Z2	D	2	0
M1	J_4	D1	P16	Z1	A	2	0
M1	J_4	D1	P16	Z1	B	2	0
M1	J_4	D1	P16	Z2	C	2	0
M1	J_4	D1	P16	Z2	D	2	0
M1	J_4	D1	P16	Z1	A	2	0
M1	J_4	D1	P16	Z1	B	2	0
M1	J_4	D1	P16	Z2	C	2	0
M1	J_4	D1	P16	Z2	D	2	0
M1	J_8	D1	P6	Z1	A	2	0
M1	J_8	D1	P6	Z1	B	2	0
M1	J_8	D1	P6	Z2	C	2	0
M1	J_8	D1	P6	Z2	D	2	0
M1	J_8	D1	P9	Z1	A	2	0
M1	J_8	D1	P9	Z1	B	2	0
M1	J_8	D1	P9	Z2	C	2	0
M1	J_8	D1	P9	Z2	D	2	0
M1	J_8	D1	P10	Z1	A	2	0
M1	J_8	D1	P10	Z1	B	2	0
M1	J_8	D1	P10	Z2	C	2	0
M1	J_8	D1	P10	Z2	D	2	0
M1	J_8	D1	P11	Z1	A	2	0
M1	J_8	D1	P11	Z1	B	2	0
M1	J_8	D1	P11	Z2	C	2	0
M1	J_8	D1	P11	Z2	D	2	0
M1	J_8	D1	P12	Z1	A	2	1
M1	J_8	D1	P12	Z1	B	2	0
M1	J_8	D1	P12	Z2	C	2	0
M1	J_8	D1	P12	Z2	D	2	0
M1	J_8	D1	P13	Z1	A	2	0
M1	J_8	D1	P13	Z1	B	2	0
M1	J_8	D1	P13	Z2	C	2	0
M1	J_8	D1	P13	Z2	D	2	0
M1	J_8	D1	P15	Z1	A	2	0
M1	J_8	D1	P15	Z1	B	2	0
M1	J_8	D1	P15	Z2	C	2	0
M1	J_8	D1	P15	Z2	D	2	0
M1	J_8	D1	P16	Z1	A	2	0
M1	J_8	D1	P16	Z1	B	2	0
M1	J_8	D1	P16	Z2	C	2	0
M1	J_8	D1	P16	Z2	D	2	0
M1	J_8	D1	P17	Z1	A	2	0
M1	J_8	D1	P17	Z1	B	2	0
M1	J_8	D1	P17	Z2	C	2	0
M1	J_8	D1	P17	Z2	D	2	0
M1	J16	D1	P1	Z1	A	2	0
M1	J16	D1	P1	Z1	B	2	0
M1	J16	D1	P1	Z2	C	2	0
M1	J16	D1	P1	Z2	D	2	0
M1	J16	D1	P2	Z1	A	2	0
M1	J16	D1	P2	Z1	B	2	0
M1	J16	D1	P2	Z2	C	2	0
M1	J16	D1	P2	Z2	D	2	0
M1	J16	D1	P6	Z1	A	2	0
M1	J16	D1	P6	Z1	B	2	0
M1	J16	D1	P6	Z2	C	2	0
M1	J16	D1	P6	Z2	D	2	0
M1	J16	D1	P7	Z1	A	2	0
M1	J16	D1	P7	Z1	B	2	0
M1	J16	D1	P7	Z2	C	2	0
M1	J16	D1	P7	Z2	D	2	0
M1	J16	D1	P9	Z1	A	2	0
M1	J16	D1	P9	Z1	B	2	0
M1	J16	D1	P9	Z2	C	2	0
M1	J16	D1	P9	Z2	D	2	0
M1	J16	D1	P10	Z1	A	2	0
M1	J16	D1	P10	Z1	B	2	0
M1	J16	D1	P10	Z2	C	2	0
M1	J16	D1	P10	Z2	D	2	0
M1	J16	D1	P13	Z1	A	2	0
M1	J16	D1	P13	Z1	B	2	0
M1	J16	D1	P13	Z2	C	2	0
M1	J16	D1	P13	Z2	D	2	0
M1	J16	D1	P16	Z1	A	2	0
M1	J16	D1	P16	Z1	B	2	0
M1	J16	D1	P16	Z2	C	2	0
M1	J16	D1	P16	Z2	D	2	0
M1	J16	D1	P15	Z1	A	2	0
M1	J16	D1	P15	Z1	B	2	0
M1	J16	D1	P15	Z2	C	2	0
M1	J16	D1	P15	Z2	D	2	0
M1	J16	D1	P16	Z1	A	2	0
M1	J16	D1	P16	Z1	B	2	0
M1	J16	D1	P16	Z2	C	2	0
M1	J16	D1	P16	Z2	D	2	0
M1	J16	D1	P17	Z1	A	2	0
M1	J16	D1	P17	Z1	B	2	0
M1	J16	D1	P17	Z2	C	2	0
M1	J16	D1	P17	Z2	D	2	0
M1	J16	D1	P18	Z1	A	2	0
M1	J16	D1	P18	Z1	B	2	0
M1	J16	D1	P18	Z2	C	2	0
M1	J16	D1	P18	Z2	D	2	0
M1	J16	D1	P20	Z1	A	2	0
M1	J16	D1	P20	Z1	B	2	0
M1	J16	D1	P20	Z2	C	2	0
M1	J16	D1	P20	Z2	D	2	0
M1	DM	D1	P1	Z1	A	2	1
M1	DM	D1	P1	Z1	B	2	1
M1	DM	D1	P1	Z2	C	2	1
M1	DM	D1	P2	Z2	D	2	1
M1	DM	D1	P2	Z1	A	2	1
M1	DM	D1	P2	Z1	B	2	1
M1	DM	D1	P3	Z2	C	2	0
M1	DM	D1	P3	Z2	D	2	1
M1	DM	D1	P3	Z1	A	2	1
M1	DM	D1	P6	Z1	B	2	1
M1	DM	D1	P6	Z2	C	2	0
M1	DM	D1	P6	Z2	D	2	1
M1	DM	D1	P5	Z1	A	2	1
M1	DM	D1	P5	Z1	B	2	0
M1	DM	D1	P5	Z2	C	2	1
M1	DM	D1	P6	Z2	D	2	1
M1	DM	D1	P6	Z1	A	2	1
M1	DM	D1	P6	Z1	B	2	1
M1	DM	D1	P7	Z2	C	2	1
M1	DM	D1	P7	Z2	D	2	1
M1	DM	D1	P7	Z1	A	2	1
M1	DM	D1	P8	Z1	B	2	1
M1	DM	D1	P8	Z2	C	2	1
M1	DM	D1	P8	Z2	D	2	1
M1	DM	D1	P9	Z1	A	2	1
M1	DM	D1	P9	Z1	B	2	1
M1	DM	D1	P9	Z2	C	2	1
M1	DM	D1	P10	Z2	D	2	0
M1	DM	D1	P10	Z1	A	2	0
M1	DM	D1	P10	Z1	B	2	1
M1	DM	D1	P11	Z2	C	2	0
M1	DM	D1	P11	Z2	D	2	0
M1	DM	D1	P11	Z1	A	2	1
M1	DM	D1	P12	Z1	B	2	1
M1	DM	D1	P12	Z2	C	2	0
M1	DM	D1	P12	Z2	D	2	1
M1	DM	D1	P13	Z1	A	2	1
M1	DM	D1	P13	Z1	B	2	1
M1	DM	D1	P13	Z2	C	2	1
M1	DM	D1	P16	Z2	D	2	1
M1	DM	D1	P16	Z1	A	2	1
M1	DM	D1	P16	Z1	B	2	1
M1	DM	D1	P15	Z2	C	2	1
M1	DM	D1	P15	Z2	D	2	NA
M1	DM	D1	P15	Z1	A	2	1
M1	DM	D1	P16	Z1	B	2	1
M1	DM	D1	P16	Z2	C	2	1
M1	DM	D1	P16	Z2	D	2	0
M1	DM	D1	P17	Z1	A	2	1
M1	DM	D1	P17	Z1	B	2	0
M1	DM	D1	P17	Z2	C	2	1
M1	DM	D1	P17	Z2	D	2	1
M1	DM	D1	P18	Z1	A	2	1
M1	DM	D1	P18	Z1	B	2	1
M1	DM	D1	P18	Z2	C	2	0
M1	DM	D1	P18	Z2	D	2	1
M1	DM	D1	P19	Z1	A	2	1
M1	DM	D1	P19	Z1	B	2	1
M1	DM	D1	P19	Z2	C	2	1
M1	DM	D1	P19	Z2	D	2	1
M1	DM	D1	P20	Z1	A	2	0
M1	DM	D1	P20	Z1	B	2	1
M1	DM	D1	P20	Z2	C	2	0
M1	DM	D1	P20	Z2	D	2	1
M2	J_0	D1	P1	Z1	A	2	1
M2	J_0	D1	P1	Z1	B	2	0
M2	J_0	D1	P1	Z2	C	2	0
M2	J_0	D1	P1	Z2	D	2	0
M2	J_0	D1	P2	Z1	A	2	1
M2	J_0	D1	P2	Z1	B	2	0
M2	J_0	D1	P2	Z2	C	2	0
M2	J_0	D1	P2	Z2	D	2	0
M2	J_0	D1	P3	Z1	A	2	0
M2	J_0	D1	P3	Z1	B	2	0
M2	J_0	D1	P3	Z2	C	2	0
M2	J_0	D1	P3	Z2	D	2	0
M2	J_0	D1	P6	Z1	A	2	1
M2	J_0	D1	P6	Z1	B	2	0
M2	J_0	D1	P6	Z2	C	2	0
M2	J_0	D1	P6	Z2	D	2	0
M2	J_0	D1	P5	Z1	A	2	0
M2	J_0	D1	P5	Z1	B	2	1
M2	J_0	D1	P5	Z2	C	2	0
M2	J_0	D1	P5	Z2	D	2	0
M2	J_0	D1	P6	Z1	A	2	1
M2	J_0	D1	P6	Z1	B	2	0
M2	J_0	D1	P6	Z2	C	2	0
M2	J_0	D1	P6	Z2	D	2	1
M2	J_0	D1	P7	Z1	A	2	1
M2	J_0	D1	P7	Z1	B	2	0
M2	J_0	D1	P7	Z2	C	2	0
M2	J_0	D1	P7	Z2	D	2	0
M2	J_0	D1	P8	Z1	A	2	1
M2	J_0	D1	P8	Z1	B	2	0
M2	J_0	D1	P8	Z2	C	2	0
M2	J_0	D1	P8	Z2	D	2	1
M2	J_0	D1	P12	Z1	A	2	1
M2	J_0	D1	P12	Z1	B	2	0
M2	J_0	D1	P12	Z2	C	2	0
M2	J_0	D1	P12	Z2	D	2	0
M2	J_4	D1	P1	Z1	A	2	0
M2	J_4	D1	P1	Z1	B	2	0
M2	J_4	D1	P1	Z2	C	2	1
M2	J_4	D1	P1	Z2	D	2	0
M2	J_4	D1	P2	Z1	A	2	0
M2	J_4	D1	P2	Z1	B	2	0
M2	J_4	D1	P2	Z2	C	2	0
M2	J_4	D1	P2	Z2	D	2	0
M2	J_4	D1	P3	Z1	A	2	0
M2	J_4	D1	P3	Z1	B	2	0
M2	J_4	D1	P3	Z2	C	2	0
M2	J_4	D1	P3	Z2	D	2	0
M2	J_4	D1	P6	Z1	A	2	0
M2	J_4	D1	P6	Z1	B	2	0
M2	J_4	D1	P6	Z2	C	2	0
M2	J_4	D1	P6	Z2	D	2	0
M2	J_4	D1	P5	Z1	A	2	0
M2	J_4	D1	P5	Z1	B	2	0
M2	J_4	D1	P5	Z2	C	2	0
M2	J_4	D1	P5	Z2	D	2	0
M2	J_4	D1	P6	Z1	A	2	0
M2	J_4	D1	P6	Z1	B	2	0
M2	J_4	D1	P6	Z2	C	2	0
M2	J_4	D1	P6	Z2	D	2	0
M2	J_4	D1	P7	Z1	A	2	0
M2	J_4	D1	P7	Z1	B	2	NA
M2	J_4	D1	P7	Z2	C	2	0
M2	J_4	D1	P7	Z2	D	2	NA
M2	J_4	D1	P8	Z1	A	2	0
M2	J_4	D1	P8	Z1	B	2	0
M2	J_4	D1	P8	Z2	C	2	0
M2	J_4	D1	P8	Z2	D	2	0
M2	J_4	D1	P10	Z1	A	2	1
M2	J_4	D1	P10	Z1	B	2	0
M2	J_4	D1	P10	Z2	C	2	0
M2	J_4	D1	P10	Z2	D	2	0
M2	J_4	D1	P11	Z1	A	2	0
M2	J_4	D1	P11	Z1	B	2	0
M2	J_4	D1	P11	Z2	C	2	0
M2	J_4	D1	P11	Z2	D	2	0
M2	J_4	D1	P13	Z1	A	2	1
M2	J_4	D1	P13	Z1	B	2	0
M2	J_4	D1	P13	Z2	C	2	0
M2	J_4	D1	P13	Z2	D	2	0
M2	J_4	D1	P16	Z1	A	2	1
M2	J_4	D1	P16	Z1	B	2	0
M2	J_4	D1	P16	Z2	C	2	0
M2	J_4	D1	P16	Z2	D	2	0
M2	J_4	D1	P15	Z1	A	2	0
M2	J_4	D1	P15	Z1	B	2	0
M2	J_4	D1	P15	Z2	C	2	0
M2	J_4	D1	P15	Z2	D	2	0
M2	J_4	D1	P16	Z1	A	2	0
M2	J_4	D1	P16	Z1	B	2	0
M2	J_4	D1	P16	Z2	C	2	0
M2	J_4	D1	P16	Z2	D	2	0
M2	J_8	D1	P1	Z1	A	2	0
M2	J_8	D1	P1	Z1	B	2	0
M2	J_8	D1	P1	Z2	C	2	0
M2	J_8	D1	P1	Z2	D	2	0
M2	J_8	D1	P2	Z1	A	2	0
M2	J_8	D1	P2	Z1	B	2	0
M2	J_8	D1	P2	Z2	C	2	0
M2	J_8	D1	P2	Z2	D	2	0
M2	J_8	D1	P3	Z1	A	2	0
M2	J_8	D1	P3	Z1	B	2	0
M2	J_8	D1	P3	Z2	C	2	0
M2	J_8	D1	P3	Z2	D	2	0
M2	J_8	D1	P6	Z1	A	2	0
M2	J_8	D1	P6	Z1	B	2	0
M2	J_8	D1	P6	Z2	C	2	0
M2	J_8	D1	P6	Z2	D	2	0
M2	J_8	D1	P5	Z1	A	2	0
M2	J_8	D1	P5	Z1	B	2	0
M2	J_8	D1	P5	Z2	C	2	0
M2	J_8	D1	P5	Z2	D	2	NA
M2	J_8	D1	P6	Z1	A	2	0
M2	J_8	D1	P6	Z1	B	2	0
M2	J_8	D1	P6	Z2	C	2	0
M2	J_8	D1	P6	Z2	D	2	0
M2	J_8	D1	P9	Z1	A	2	0
M2	J_8	D1	P9	Z1	B	2	0
M2	J_8	D1	P9	Z2	C	2	0
M2	J_8	D1	P9	Z2	D	2	0
M2	J_8	D1	P10	Z1	A	2	0
M2	J_8	D1	P10	Z1	B	2	0
M2	J_8	D1	P10	Z2	C	2	0
M2	J_8	D1	P10	Z2	D	2	1
M2	J_8	D1	P12	Z1	A	2	NA
M2	J_8	D1	P12	Z1	B	2	NA
M2	J_8	D1	P12	Z2	C	2	NA
M2	J_8	D1	P12	Z2	D	2	NA
M2	J_8	D1	P13	Z1	A	2	0
M2	J_8	D1	P13	Z1	B	2	0
M2	J_8	D1	P13	Z2	C	2	0
M2	J_8	D1	P13	Z2	D	2	0
M2	J_8	D1	P16	Z1	A	2	1
M2	J_8	D1	P16	Z1	B	2	0
M2	J_8	D1	P16	Z2	C	2	0
M2	J_8	D1	P16	Z2	D	2	0
M2	J_8	D1	P15	Z1	A	2	0
M2	J_8	D1	P15	Z1	B	2	0
M2	J_8	D1	P15	Z2	C	2	0
M2	J_8	D1	P15	Z2	D	2	0
M2	J_8	D1	P16	Z1	A	2	1
M2	J_8	D1	P16	Z1	B	2	0
M2	J_8	D1	P16	Z2	C	2	0
M2	J_8	D1	P16	Z2	D	2	0
M2	J_8	D1	P18	Z1	A	2	0
M2	J_8	D1	P18	Z1	B	2	0
M2	J_8	D1	P18	Z2	C	2	0
M2	J_8	D1	P18	Z2	D	2	0
M2	J16	D1	P2	Z1	A	2	0
M2	J16	D1	P2	Z1	B	2	0
M2	J16	D1	P2	Z2	C	2	0
M2	J16	D1	P2	Z2	D	2	0
M2	J16	D1	P3	Z1	A	2	0
M2	J16	D1	P3	Z1	B	2	0
M2	J16	D1	P3	Z2	C	2	0
M2	J16	D1	P3	Z2	D	2	0
M2	J16	D1	P7	Z1	A	2	0
M2	J16	D1	P7	Z1	B	2	0
M2	J16	D1	P7	Z2	C	2	0
M2	J16	D1	P7	Z2	D	2	0
M2	J16	D1	P8	Z1	A	2	0
M2	J16	D1	P8	Z1	B	2	0
M2	J16	D1	P8	Z2	C	2	0
M2	J16	D1	P8	Z2	D	2	0
M2	J16	D1	P9	Z1	A	2	0
M2	J16	D1	P9	Z1	B	2	0
M2	J16	D1	P9	Z2	C	2	0
M2	J16	D1	P9	Z2	D	2	0
M2	J16	D1	P10	Z1	A	2	0
M2	J16	D1	P10	Z1	B	2	0
M2	J16	D1	P10	Z2	C	2	0
M2	J16	D1	P10	Z2	D	2	0
M2	J16	D1	P12	Z1	A	2	0
M2	J16	D1	P12	Z1	B	2	0
M2	J16	D1	P12	Z2	C	2	0
M2	J16	D1	P12	Z2	D	2	0
M2	J16	D1	P13	Z1	A	2	0
M2	J16	D1	P13	Z1	B	2	0
M2	J16	D1	P13	Z2	C	2	0
M2	J16	D1	P13	Z2	D	2	0
M2	J16	D1	P16	Z1	A	2	0
M2	J16	D1	P16	Z1	B	2	0
M2	J16	D1	P16	Z2	C	2	0
M2	J16	D1	P16	Z2	D	2	0
M2	J16	D1	P15	Z1	A	2	1
M2	J16	D1	P15	Z1	B	2	0
M2	J16	D1	P15	Z2	C	2	0
M2	J16	D1	P15	Z2	D	2	0
M2	J16	D1	P17	Z1	A	2	0
M2	J16	D1	P17	Z1	B	2	0
M2	J16	D1	P17	Z2	C	2	0
M2	J16	D1	P17	Z2	D	2	0
M2	J16	D1	P18	Z1	A	2	0
M2	J16	D1	P18	Z1	B	2	0
M2	J16	D1	P18	Z2	C	2	0
M2	J16	D1	P18	Z2	D	2	0
M2	J16	D1	P19	Z1	A	2	0
M2	J16	D1	P19	Z1	B	2	0
M2	J16	D1	P19	Z2	C	2	0
M2	J16	D1	P19	Z2	D	2	0
M2	DM	D1	P1	Z1	A	2	1
M2	DM	D1	P1	Z1	B	2	0
M2	DM	D1	P1	Z2	C	2	0
M2	DM	D1	P2	Z2	D	2	1
M2	DM	D1	P2	Z1	A	2	1
M2	DM	D1	P2	Z1	B	2	1
M2	DM	D1	P3	Z2	C	2	1
M2	DM	D1	P3	Z2	D	2	0
M2	DM	D1	P3	Z1	A	2	1
M2	DM	D1	P6	Z1	B	2	1
M2	DM	D1	P6	Z2	C	2	1
M2	DM	D1	P6	Z2	D	2	1
M2	DM	D1	P5	Z1	A	2	1
M2	DM	D1	P5	Z1	B	2	0
M2	DM	D1	P5	Z2	C	2	1
M2	DM	D1	P6	Z2	D	2	1
M2	DM	D1	P6	Z1	A	2	1
M2	DM	D1	P6	Z1	B	2	1
M2	DM	D1	P7	Z2	C	2	1
M2	DM	D1	P7	Z2	D	2	0
M2	DM	D1	P7	Z1	A	2	1
M2	DM	D1	P8	Z1	B	2	1
M2	DM	D1	P8	Z2	C	2	1
M2	DM	D1	P8	Z2	D	2	0
M2	DM	D1	P9	Z1	A	2	1
M2	DM	D1	P9	Z1	B	2	1
M2	DM	D1	P9	Z2	C	2	1
M2	DM	D1	P10	Z2	D	2	0
M2	DM	D1	P10	Z1	A	2	1
M2	DM	D1	P10	Z1	B	2	0
M2	DM	D1	P11	Z2	C	2	1
M2	DM	D1	P11	Z2	D	2	1
M2	DM	D1	P11	Z1	A	2	0
M2	DM	D1	P12	Z1	B	2	1
M2	DM	D1	P12	Z2	C	2	0
M2	DM	D1	P12	Z2	D	2	0
M2	DM	D1	P13	Z1	A	2	0
M2	DM	D1	P13	Z1	B	2	1
M2	DM	D1	P13	Z2	C	2	0
M2	DM	D1	P16	Z2	D	2	1
M2	DM	D1	P16	Z1	A	2	0
M2	DM	D1	P16	Z1	B	2	1
M2	DM	D1	P15	Z2	C	2	1
M2	DM	D1	P15	Z2	D	2	1
M2	DM	D1	P15	Z1	A	2	1
M2	DM	D1	P16	Z1	B	2	1
M2	DM	D1	P16	Z2	C	2	1
M2	DM	D1	P16	Z2	D	2	1
M2	DM	D1	P17	Z1	A	2	1
M2	DM	D1	P17	Z1	B	2	1
M2	DM	D1	P17	Z2	C	2	1
M2	DM	D1	P17	Z2	D	2	1
M2	DM	D1	P18	Z1	A	2	1
M2	DM	D1	P18	Z1	B	2	1
M2	DM	D1	P18	Z2	C	2	0
M2	DM	D1	P18	Z2	D	2	0
M2	DM	D1	P19	Z1	A	2	0
M2	DM	D1	P19	Z1	B	2	1
M2	DM	D1	P19	Z2	C	2	1
M2	DM	D1	P19	Z2	D	2	0
M2	DM	D1	P20	Z1	A	2	1
M2	DM	D1	P20	Z1	B	2	1
M2	DM	D1	P20	Z2	C	2	1
M2	DM	D1	P20	Z2	D	2	0
M1	J_0	D1	P1	Z1	A	6	1
M1	J_0	D1	P1	Z1	B	6	1
M1	J_0	D1	P1	Z2	C	6	1
M1	J_0	D1	P1	Z2	D	6	1
M1	J_0	D1	P2	Z1	A	6	1
M1	J_0	D1	P2	Z1	B	6	1
M1	J_0	D1	P2	Z2	C	6	1
M1	J_0	D1	P2	Z2	D	6	1
M1	J_0	D1	P6	Z1	A	6	1
M1	J_0	D1	P6	Z1	B	6	1
M1	J_0	D1	P6	Z2	C	6	1
M1	J_0	D1	P6	Z2	D	6	1
M1	J_0	D1	P5	Z1	A	6	1
M1	J_0	D1	P5	Z1	B	6	1
M1	J_0	D1	P5	Z2	C	6	1
M1	J_0	D1	P5	Z2	D	6	1
M1	J_0	D1	P6	Z1	A	6	1
M1	J_0	D1	P6	Z1	B	6	1
M1	J_0	D1	P6	Z2	C	6	0
M1	J_0	D1	P6	Z2	D	6	1
M1	J_0	D1	P7	Z1	A	6	1
M1	J_0	D1	P7	Z1	B	6	0
M1	J_0	D1	P7	Z2	C	6	1
M1	J_0	D1	P7	Z2	D	6	1
M1	J_0	D1	P8	Z1	A	6	1
M1	J_0	D1	P8	Z1	B	6	1
M1	J_0	D1	P8	Z2	C	6	1
M1	J_0	D1	P8	Z2	D	6	1
M1	J_0	D1	P9	Z1	A	6	1
M1	J_0	D1	P9	Z1	B	6	1
M1	J_0	D1	P9	Z2	C	6	1
M1	J_0	D1	P9	Z2	D	6	1
M1	J_0	D1	P10	Z1	A	6	1
M1	J_0	D1	P10	Z1	B	6	1
M1	J_0	D1	P10	Z2	C	6	1
M1	J_0	D1	P10	Z2	D	6	1
M1	J_0	D1	P11	Z1	A	6	1
M1	J_0	D1	P11	Z1	B	6	0
M1	J_0	D1	P11	Z2	C	6	1
M1	J_0	D1	P11	Z2	D	6	0
M1	J_0	D1	P12	Z1	A	6	0
M1	J_0	D1	P12	Z1	B	6	0
M1	J_0	D1	P12	Z2	C	6	1
M1	J_0	D1	P12	Z2	D	6	0
M1	J_4	D1	P1	Z1	A	6	1
M1	J_4	D1	P1	Z1	B	6	1
M1	J_4	D1	P1	Z2	C	6	1
M1	J_4	D1	P1	Z2	D	6	1
M1	J_4	D1	P2	Z1	A	6	1
M1	J_4	D1	P2	Z1	B	6	0
M1	J_4	D1	P2	Z2	C	6	1
M1	J_4	D1	P2	Z2	D	6	1
M1	J_4	D1	P3	Z1	A	6	1
M1	J_4	D1	P3	Z1	B	6	1
M1	J_4	D1	P3	Z2	C	6	1
M1	J_4	D1	P3	Z2	D	6	1
M1	J_4	D1	P6	Z1	A	6	1
M1	J_4	D1	P6	Z1	B	6	1
M1	J_4	D1	P6	Z2	C	6	1
M1	J_4	D1	P6	Z2	D	6	1
M1	J_4	D1	P5	Z1	A	6	1
M1	J_4	D1	P5	Z1	B	6	1
M1	J_4	D1	P5	Z2	C	6	1
M1	J_4	D1	P5	Z2	D	6	0
M1	J_4	D1	P6	Z1	A	6	1
M1	J_4	D1	P6	Z1	B	6	1
M1	J_4	D1	P6	Z2	C	6	0
M1	J_4	D1	P6	Z2	D	6	1
M1	J_4	D1	P7	Z1	A	6	1
M1	J_4	D1	P7	Z1	B	6	1
M1	J_4	D1	P7	Z2	C	6	1
M1	J_4	D1	P7	Z2	D	6	1
M1	J_4	D1	P8	Z1	A	6	1
M1	J_4	D1	P8	Z1	B	6	1
M1	J_4	D1	P8	Z2	C	6	1
M1	J_4	D1	P8	Z2	D	6	1
M1	J_4	D1	P9	Z1	A	6	1
M1	J_4	D1	P9	Z1	B	6	1
M1	J_4	D1	P9	Z2	C	6	1
M1	J_4	D1	P9	Z2	D	6	1
M1	J_4	D1	P12	Z1	A	6	1
M1	J_4	D1	P12	Z1	B	6	0
M1	J_4	D1	P12	Z2	C	6	1
M1	J_4	D1	P12	Z2	D	6	1
M1	J_4	D1	P13	Z1	A	6	1
M1	J_4	D1	P13	Z1	B	6	1
M1	J_4	D1	P13	Z2	C	6	1
M1	J_4	D1	P13	Z2	D	6	1
M1	J_4	D1	P16	Z1	A	6	1
M1	J_4	D1	P16	Z1	B	6	0
M1	J_4	D1	P16	Z2	C	6	1
M1	J_4	D1	P16	Z2	D	6	1
M1	J_4	D1	P16	Z1	A	6	1
M1	J_4	D1	P16	Z1	B	6	1
M1	J_4	D1	P16	Z2	C	6	0
M1	J_4	D1	P16	Z2	D	6	0
M1	J_8	D1	P6	Z1	A	6	0
M1	J_8	D1	P6	Z1	B	6	1
M1	J_8	D1	P6	Z2	C	6	1
M1	J_8	D1	P6	Z2	D	6	0
M1	J_8	D1	P9	Z1	A	6	0
M1	J_8	D1	P9	Z1	B	6	0
M1	J_8	D1	P9	Z2	C	6	0
M1	J_8	D1	P9	Z2	D	6	0
M1	J_8	D1	P10	Z1	A	6	1
M1	J_8	D1	P10	Z1	B	6	1
M1	J_8	D1	P10	Z2	C	6	1
M1	J_8	D1	P10	Z2	D	6	1
M1	J_8	D1	P11	Z1	A	6	0
M1	J_8	D1	P11	Z1	B	6	0
M1	J_8	D1	P11	Z2	C	6	1
M1	J_8	D1	P11	Z2	D	6	1
M1	J_8	D1	P12	Z1	A	6	1
M1	J_8	D1	P12	Z1	B	6	0
M1	J_8	D1	P12	Z2	C	6	0
M1	J_8	D1	P12	Z2	D	6	0
M1	J_8	D1	P13	Z1	A	6	0
M1	J_8	D1	P13	Z1	B	6	0
M1	J_8	D1	P13	Z2	C	6	0
M1	J_8	D1	P13	Z2	D	6	1
M1	J_8	D1	P15	Z1	A	6	0
M1	J_8	D1	P15	Z1	B	6	0
M1	J_8	D1	P15	Z2	C	6	0
M1	J_8	D1	P15	Z2	D	6	0
M1	J_8	D1	P16	Z1	A	6	0
M1	J_8	D1	P16	Z1	B	6	0
M1	J_8	D1	P16	Z2	C	6	0
M1	J_8	D1	P16	Z2	D	6	0
M1	J_8	D1	P17	Z1	A	6	0
M1	J_8	D1	P17	Z1	B	6	1
M1	J_8	D1	P17	Z2	C	6	1
M1	J_8	D1	P17	Z2	D	6	0
M1	J16	D1	P1	Z1	A	6	0
M1	J16	D1	P1	Z1	B	6	0
M1	J16	D1	P1	Z2	C	6	0
M1	J16	D1	P1	Z2	D	6	0
M1	J16	D1	P2	Z1	A	6	0
M1	J16	D1	P2	Z1	B	6	0
M1	J16	D1	P2	Z2	C	6	1
M1	J16	D1	P2	Z2	D	6	0
M1	J16	D1	P6	Z1	A	6	0
M1	J16	D1	P6	Z1	B	6	0
M1	J16	D1	P6	Z2	C	6	0
M1	J16	D1	P6	Z2	D	6	0
M1	J16	D1	P7	Z1	A	6	0
M1	J16	D1	P7	Z1	B	6	0
M1	J16	D1	P7	Z2	C	6	0
M1	J16	D1	P7	Z2	D	6	0
M1	J16	D1	P9	Z1	A	6	0
M1	J16	D1	P9	Z1	B	6	0
M1	J16	D1	P9	Z2	C	6	1
M1	J16	D1	P9	Z2	D	6	0
M1	J16	D1	P10	Z1	A	6	0
M1	J16	D1	P10	Z1	B	6	0
M1	J16	D1	P10	Z2	C	6	0
M1	J16	D1	P10	Z2	D	6	0
M1	J16	D1	P13	Z1	A	6	0
M1	J16	D1	P13	Z1	B	6	0
M1	J16	D1	P13	Z2	C	6	0
M1	J16	D1	P13	Z2	D	6	0
M1	J16	D1	P16	Z1	A	6	0
M1	J16	D1	P16	Z1	B	6	0
M1	J16	D1	P16	Z2	C	6	0
M1	J16	D1	P16	Z2	D	6	0
M1	J16	D1	P15	Z1	A	6	1
M1	J16	D1	P15	Z1	B	6	0
M1	J16	D1	P15	Z2	C	6	0
M1	J16	D1	P15	Z2	D	6	0
M1	J16	D1	P16	Z1	A	6	0
M1	J16	D1	P16	Z1	B	6	0
M1	J16	D1	P16	Z2	C	6	0
M1	J16	D1	P16	Z2	D	6	0
M1	J16	D1	P17	Z1	A	6	0
M1	J16	D1	P17	Z1	B	6	0
M1	J16	D1	P17	Z2	C	6	1
M1	J16	D1	P17	Z2	D	6	0
M1	J16	D1	P18	Z1	A	6	1
M1	J16	D1	P18	Z1	B	6	0
M1	J16	D1	P18	Z2	C	6	0
M1	J16	D1	P18	Z2	D	6	0
M1	J16	D1	P20	Z1	A	6	1
M1	J16	D1	P20	Z1	B	6	1
M1	J16	D1	P20	Z2	C	6	1
M1	J16	D1	P20	Z2	D	6	1
M1	DM	D1	P1	Z1	A	6	1
M1	DM	D1	P1	Z1	B	6	1
M1	DM	D1	P1	Z2	C	6	1
M1	DM	D1	P2	Z2	D	6	1
M1	DM	D1	P2	Z1	A	6	1
M1	DM	D1	P2	Z1	B	6	1
M1	DM	D1	P3	Z2	C	6	0
M1	DM	D1	P3	Z2	D	6	1
M1	DM	D1	P3	Z1	A	6	1
M1	DM	D1	P6	Z1	B	6	1
M1	DM	D1	P6	Z2	C	6	1
M1	DM	D1	P6	Z2	D	6	1
M1	DM	D1	P5	Z1	A	6	1
M1	DM	D1	P5	Z1	B	6	0
M1	DM	D1	P5	Z2	C	6	1
M1	DM	D1	P6	Z2	D	6	1
M1	DM	D1	P6	Z1	A	6	1
M1	DM	D1	P6	Z1	B	6	1
M1	DM	D1	P7	Z2	C	6	1
M1	DM	D1	P7	Z2	D	6	1
M1	DM	D1	P7	Z1	A	6	1
M1	DM	D1	P8	Z1	B	6	1
M1	DM	D1	P8	Z2	C	6	1
M1	DM	D1	P8	Z2	D	6	1
M1	DM	D1	P9	Z1	A	6	1
M1	DM	D1	P9	Z1	B	6	1
M1	DM	D1	P9	Z2	C	6	1
M1	DM	D1	P10	Z2	D	6	1
M1	DM	D1	P10	Z1	A	6	1
M1	DM	D1	P10	Z1	B	6	1
M1	DM	D1	P11	Z2	C	6	0
M1	DM	D1	P11	Z2	D	6	0
M1	DM	D1	P11	Z1	A	6	1
M1	DM	D1	P12	Z1	B	6	1
M1	DM	D1	P12	Z2	C	6	0
M1	DM	D1	P12	Z2	D	6	1
M1	DM	D1	P13	Z1	A	6	1
M1	DM	D1	P13	Z1	B	6	1
M1	DM	D1	P13	Z2	C	6	1
M1	DM	D1	P16	Z2	D	6	1
M1	DM	D1	P16	Z1	A	6	1
M1	DM	D1	P16	Z1	B	6	1
M1	DM	D1	P15	Z2	C	6	1
M1	DM	D1	P15	Z2	D	6	1
M1	DM	D1	P15	Z1	A	6	1
M1	DM	D1	P16	Z1	B	6	1
M1	DM	D1	P16	Z2	C	6	1
M1	DM	D1	P16	Z2	D	6	1
M1	DM	D1	P17	Z1	A	6	1
M1	DM	D1	P17	Z1	B	6	1
M1	DM	D1	P17	Z2	C	6	1
M1	DM	D1	P17	Z2	D	6	0
M1	DM	D1	P18	Z1	A	6	1
M1	DM	D1	P18	Z1	B	6	1
M1	DM	D1	P18	Z2	C	6	1
M1	DM	D1	P18	Z2	D	6	1
M1	DM	D1	P19	Z1	A	6	1
M1	DM	D1	P19	Z1	B	6	1
M1	DM	D1	P19	Z2	C	6	1
M1	DM	D1	P19	Z2	D	6	1
M1	DM	D1	P20	Z1	A	6	0
M1	DM	D1	P20	Z1	B	6	1
M1	DM	D1	P20	Z2	C	6	1
M1	DM	D1	P20	Z2	D	6	0
M2	J_0	D1	P1	Z1	A	6	1
M2	J_0	D1	P1	Z1	B	6	0
M2	J_0	D1	P1	Z2	C	6	0
M2	J_0	D1	P1	Z2	D	6	0
M2	J_0	D1	P2	Z1	A	6	1
M2	J_0	D1	P2	Z1	B	6	1
M2	J_0	D1	P2	Z2	C	6	1
M2	J_0	D1	P2	Z2	D	6	1
M2	J_0	D1	P3	Z1	A	6	1
M2	J_0	D1	P3	Z1	B	6	0
M2	J_0	D1	P3	Z2	C	6	1
M2	J_0	D1	P3	Z2	D	6	0
M2	J_0	D1	P6	Z1	A	6	1
M2	J_0	D1	P6	Z1	B	6	0
M2	J_0	D1	P6	Z2	C	6	0
M2	J_0	D1	P6	Z2	D	6	0
M2	J_0	D1	P5	Z1	A	6	1
M2	J_0	D1	P5	Z1	B	6	1
M2	J_0	D1	P5	Z2	C	6	0
M2	J_0	D1	P5	Z2	D	6	0
M2	J_0	D1	P6	Z1	A	6	1
M2	J_0	D1	P6	Z1	B	6	0
M2	J_0	D1	P6	Z2	C	6	0
M2	J_0	D1	P6	Z2	D	6	1
M2	J_0	D1	P7	Z1	A	6	1
M2	J_0	D1	P7	Z1	B	6	1
M2	J_0	D1	P7	Z2	C	6	1
M2	J_0	D1	P7	Z2	D	6	1
M2	J_0	D1	P8	Z1	A	6	1
M2	J_0	D1	P8	Z1	B	6	0
M2	J_0	D1	P8	Z2	C	6	1
M2	J_0	D1	P8	Z2	D	6	0
M2	J_0	D1	P12	Z1	A	6	1
M2	J_0	D1	P12	Z1	B	6	0
M2	J_0	D1	P12	Z2	C	6	0
M2	J_0	D1	P12	Z2	D	6	0
M2	J_4	D1	P1	Z1	A	6	1
M2	J_4	D1	P1	Z1	B	6	1
M2	J_4	D1	P1	Z2	C	6	1
M2	J_4	D1	P1	Z2	D	6	1
M2	J_4	D1	P2	Z1	A	6	0
M2	J_4	D1	P2	Z1	B	6	0
M2	J_4	D1	P2	Z2	C	6	0
M2	J_4	D1	P2	Z2	D	6	0
M2	J_4	D1	P3	Z1	A	6	1
M2	J_4	D1	P3	Z1	B	6	0
M2	J_4	D1	P3	Z2	C	6	0
M2	J_4	D1	P3	Z2	D	6	1
M2	J_4	D1	P6	Z1	A	6	0
M2	J_4	D1	P6	Z1	B	6	0
M2	J_4	D1	P6	Z2	C	6	0
M2	J_4	D1	P6	Z2	D	6	0
M2	J_4	D1	P5	Z1	A	6	0
M2	J_4	D1	P5	Z1	B	6	0
M2	J_4	D1	P5	Z2	C	6	1
M2	J_4	D1	P5	Z2	D	6	1
M2	J_4	D1	P6	Z1	A	6	1
M2	J_4	D1	P6	Z1	B	6	1
M2	J_4	D1	P6	Z2	C	6	1
M2	J_4	D1	P6	Z2	D	6	0
M2	J_4	D1	P7	Z1	A	6	1
M2	J_4	D1	P7	Z1	B	6	1
M2	J_4	D1	P7	Z2	C	6	1
M2	J_4	D1	P7	Z2	D	6	1
M2	J_4	D1	P8	Z1	A	6	1
M2	J_4	D1	P8	Z1	B	6	1
M2	J_4	D1	P8	Z2	C	6	1
M2	J_4	D1	P8	Z2	D	6	0
M2	J_4	D1	P10	Z1	A	6	1
M2	J_4	D1	P10	Z1	B	6	0
M2	J_4	D1	P10	Z2	C	6	0
M2	J_4	D1	P10	Z2	D	6	0
M2	J_4	D1	P11	Z1	A	6	1
M2	J_4	D1	P11	Z1	B	6	1
M2	J_4	D1	P11	Z2	C	6	1
M2	J_4	D1	P11	Z2	D	6	1
M2	J_4	D1	P13	Z1	A	6	1
M2	J_4	D1	P13	Z1	B	6	0
M2	J_4	D1	P13	Z2	C	6	0
M2	J_4	D1	P13	Z2	D	6	0
M2	J_4	D1	P16	Z1	A	6	1
M2	J_4	D1	P16	Z1	B	6	0
M2	J_4	D1	P16	Z2	C	6	0
M2	J_4	D1	P16	Z2	D	6	0
M2	J_4	D1	P15	Z1	A	6	1
M2	J_4	D1	P15	Z1	B	6	0
M2	J_4	D1	P15	Z2	C	6	0
M2	J_4	D1	P15	Z2	D	6	0
M2	J_4	D1	P16	Z1	A	6	0
M2	J_4	D1	P16	Z1	B	6	0
M2	J_4	D1	P16	Z2	C	6	0
M2	J_4	D1	P16	Z2	D	6	0
M2	J_8	D1	P1	Z1	A	6	1
M2	J_8	D1	P1	Z1	B	6	1
M2	J_8	D1	P1	Z2	C	6	1
M2	J_8	D1	P1	Z2	D	6	1
M2	J_8	D1	P2	Z1	A	6	0
M2	J_8	D1	P2	Z1	B	6	0
M2	J_8	D1	P2	Z2	C	6	0
M2	J_8	D1	P2	Z2	D	6	1
M2	J_8	D1	P3	Z1	A	6	1
M2	J_8	D1	P3	Z1	B	6	0
M2	J_8	D1	P3	Z2	C	6	0
M2	J_8	D1	P3	Z2	D	6	0
M2	J_8	D1	P6	Z1	A	6	0
M2	J_8	D1	P6	Z1	B	6	1
M2	J_8	D1	P6	Z2	C	6	0
M2	J_8	D1	P6	Z2	D	6	0
M2	J_8	D1	P5	Z1	A	6	0
M2	J_8	D1	P5	Z1	B	6	0
M2	J_8	D1	P5	Z2	C	6	0
M2	J_8	D1	P5	Z2	D	6	0
M2	J_8	D1	P6	Z1	A	6	1
M2	J_8	D1	P6	Z1	B	6	1
M2	J_8	D1	P6	Z2	C	6	1
M2	J_8	D1	P6	Z2	D	6	1
M2	J_8	D1	P9	Z1	A	6	0
M2	J_8	D1	P9	Z1	B	6	0
M2	J_8	D1	P9	Z2	C	6	0
M2	J_8	D1	P9	Z2	D	6	1
M2	J_8	D1	P10	Z1	A	6	0
M2	J_8	D1	P10	Z1	B	6	0
M2	J_8	D1	P10	Z2	C	6	1
M2	J_8	D1	P10	Z2	D	6	1
M2	J_8	D1	P12	Z1	A	6	0
M2	J_8	D1	P12	Z1	B	6	0
M2	J_8	D1	P12	Z2	C	6	0
M2	J_8	D1	P12	Z2	D	6	0
M2	J_8	D1	P13	Z1	A	6	1
M2	J_8	D1	P13	Z1	B	6	1
M2	J_8	D1	P13	Z2	C	6	1
M2	J_8	D1	P13	Z2	D	6	1
M2	J_8	D1	P16	Z1	A	6	1
M2	J_8	D1	P16	Z1	B	6	1
M2	J_8	D1	P16	Z2	C	6	0
M2	J_8	D1	P16	Z2	D	6	1
M2	J_8	D1	P15	Z1	A	6	1
M2	J_8	D1	P15	Z1	B	6	0
M2	J_8	D1	P15	Z2	C	6	0
M2	J_8	D1	P15	Z2	D	6	0
M2	J_8	D1	P16	Z1	A	6	1
M2	J_8	D1	P16	Z1	B	6	1
M2	J_8	D1	P16	Z2	C	6	0
M2	J_8	D1	P16	Z2	D	6	1
M2	J_8	D1	P18	Z1	A	6	0
M2	J_8	D1	P18	Z1	B	6	0
M2	J_8	D1	P18	Z2	C	6	0
M2	J_8	D1	P18	Z2	D	6	1
M2	J16	D1	P2	Z1	A	6	0
M2	J16	D1	P2	Z1	B	6	0
M2	J16	D1	P2	Z2	C	6	1
M2	J16	D1	P2	Z2	D	6	0
M2	J16	D1	P3	Z1	A	6	0
M2	J16	D1	P3	Z1	B	6	0
M2	J16	D1	P3	Z2	C	6	0
M2	J16	D1	P3	Z2	D	6	0
M2	J16	D1	P7	Z1	A	6	0
M2	J16	D1	P7	Z1	B	6	0
M2	J16	D1	P7	Z2	C	6	0
M2	J16	D1	P7	Z2	D	6	0
M2	J16	D1	P8	Z1	A	6	0
M2	J16	D1	P8	Z1	B	6	0
M2	J16	D1	P8	Z2	C	6	0
M2	J16	D1	P8	Z2	D	6	1
M2	J16	D1	P9	Z1	A	6	1
M2	J16	D1	P9	Z1	B	6	0
M2	J16	D1	P9	Z2	C	6	0
M2	J16	D1	P9	Z2	D	6	1
M2	J16	D1	P10	Z1	A	6	0
M2	J16	D1	P10	Z1	B	6	0
M2	J16	D1	P10	Z2	C	6	0
M2	J16	D1	P10	Z2	D	6	0
M2	J16	D1	P12	Z1	A	6	0
M2	J16	D1	P12	Z1	B	6	0
M2	J16	D1	P12	Z2	C	6	0
M2	J16	D1	P12	Z2	D	6	0
M2	J16	D1	P13	Z1	A	6	0
M2	J16	D1	P13	Z1	B	6	0
M2	J16	D1	P13	Z2	C	6	0
M2	J16	D1	P13	Z2	D	6	0
M2	J16	D1	P16	Z1	A	6	0
M2	J16	D1	P16	Z1	B	6	0
M2	J16	D1	P16	Z2	C	6	0
M2	J16	D1	P16	Z2	D	6	0
M2	J16	D1	P15	Z1	A	6	1
M2	J16	D1	P15	Z1	B	6	0
M2	J16	D1	P15	Z2	C	6	0
M2	J16	D1	P15	Z2	D	6	0
M2	J16	D1	P17	Z1	A	6	0
M2	J16	D1	P17	Z1	B	6	0
M2	J16	D1	P17	Z2	C	6	0
M2	J16	D1	P17	Z2	D	6	0
M2	J16	D1	P18	Z1	A	6	1
M2	J16	D1	P18	Z1	B	6	0
M2	J16	D1	P18	Z2	C	6	0
M2	J16	D1	P18	Z2	D	6	0
M2	J16	D1	P19	Z1	A	6	0
M2	J16	D1	P19	Z1	B	6	0
M2	J16	D1	P19	Z2	C	6	0
M2	J16	D1	P19	Z2	D	6	1
M2	DM	D1	P1	Z1	A	6	1
M2	DM	D1	P1	Z1	B	6	0
M2	DM	D1	P1	Z2	C	6	1
M2	DM	D1	P2	Z2	D	6	1
M2	DM	D1	P2	Z1	A	6	1
M2	DM	D1	P2	Z1	B	6	1
M2	DM	D1	P3	Z2	C	6	0
M2	DM	D1	P3	Z2	D	6	0
M2	DM	D1	P3	Z1	A	6	1
M2	DM	D1	P6	Z1	B	6	1
M2	DM	D1	P6	Z2	C	6	1
M2	DM	D1	P6	Z2	D	6	1
M2	DM	D1	P5	Z1	A	6	1
M2	DM	D1	P5	Z1	B	6	0
M2	DM	D1	P5	Z2	C	6	1
M2	DM	D1	P6	Z2	D	6	1
M2	DM	D1	P6	Z1	A	6	1
M2	DM	D1	P6	Z1	B	6	1
M2	DM	D1	P7	Z2	C	6	1
M2	DM	D1	P7	Z2	D	6	1
M2	DM	D1	P7	Z1	A	6	1
M2	DM	D1	P8	Z1	B	6	1
M2	DM	D1	P8	Z2	C	6	1
M2	DM	D1	P8	Z2	D	6	0
M2	DM	D1	P9	Z1	A	6	1
M2	DM	D1	P9	Z1	B	6	1
M2	DM	D1	P9	Z2	C	6	0
M2	DM	D1	P10	Z2	D	6	1
M2	DM	D1	P10	Z1	A	6	1
M2	DM	D1	P10	Z1	B	6	1
M2	DM	D1	P11	Z2	C	6	1
M2	DM	D1	P11	Z2	D	6	1
M2	DM	D1	P11	Z1	A	6	1
M2	DM	D1	P12	Z1	B	6	1
M2	DM	D1	P12	Z2	C	6	0
M2	DM	D1	P12	Z2	D	6	1
M2	DM	D1	P13	Z1	A	6	1
M2	DM	D1	P13	Z1	B	6	0
M2	DM	D1	P13	Z2	C	6	1
M2	DM	D1	P16	Z2	D	6	1
M2	DM	D1	P16	Z1	A	6	1
M2	DM	D1	P16	Z1	B	6	1
M2	DM	D1	P15	Z2	C	6	0
M2	DM	D1	P15	Z2	D	6	1
M2	DM	D1	P15	Z1	A	6	1
M2	DM	D1	P16	Z1	B	6	1
M2	DM	D1	P16	Z2	C	6	1
M2	DM	D1	P16	Z2	D	6	1
M2	DM	D1	P17	Z1	A	6	1
M2	DM	D1	P17	Z1	B	6	1
M2	DM	D1	P17	Z2	C	6	0
M2	DM	D1	P17	Z2	D	6	1
M2	DM	D1	P18	Z1	A	6	1
M2	DM	D1	P18	Z1	B	6	1
M2	DM	D1	P18	Z2	C	6	1
M2	DM	D1	P18	Z2	D	6	1
M2	DM	D1	P19	Z1	A	6	1
M2	DM	D1	P19	Z1	B	6	1
M2	DM	D1	P19	Z2	C	6	1
M2	DM	D1	P19	Z2	D	6	0
M2	DM	D1	P20	Z1	A	6	1
M2	DM	D1	P20	Z1	B	6	1
M2	DM	D1	P20	Z2	C	6	0
M2	DM	D1	P20	Z2	D	6	1
M1	J_0	D1	P1	Z1	A	10	1
M1	J_0	D1	P1	Z1	B	10	1
M1	J_0	D1	P1	Z2	C	10	1
M1	J_0	D1	P1	Z2	D	10	1
M1	J_0	D1	P2	Z1	A	10	1
M1	J_0	D1	P2	Z1	B	10	1
M1	J_0	D1	P2	Z2	C	10	1
M1	J_0	D1	P2	Z2	D	10	1
M1	J_0	D1	P6	Z1	A	10	1
M1	J_0	D1	P6	Z1	B	10	1
M1	J_0	D1	P6	Z2	C	10	1
M1	J_0	D1	P6	Z2	D	10	1
M1	J_0	D1	P5	Z1	A	10	1
M1	J_0	D1	P5	Z1	B	10	1
M1	J_0	D1	P5	Z2	C	10	1
M1	J_0	D1	P5	Z2	D	10	1
M1	J_0	D1	P6	Z1	A	10	1
M1	J_0	D1	P6	Z1	B	10	1
M1	J_0	D1	P6	Z2	C	10	1
M1	J_0	D1	P6	Z2	D	10	1
M1	J_0	D1	P7	Z1	A	10	1
M1	J_0	D1	P7	Z1	B	10	1
M1	J_0	D1	P7	Z2	C	10	1
M1	J_0	D1	P7	Z2	D	10	1
M1	J_0	D1	P8	Z1	A	10	1
M1	J_0	D1	P8	Z1	B	10	1
M1	J_0	D1	P8	Z2	C	10	1
M1	J_0	D1	P8	Z2	D	10	1
M1	J_0	D1	P9	Z1	A	10	1
M1	J_0	D1	P9	Z1	B	10	1
M1	J_0	D1	P9	Z2	C	10	1
M1	J_0	D1	P9	Z2	D	10	1
M1	J_0	D1	P10	Z1	A	10	1
M1	J_0	D1	P10	Z1	B	10	1
M1	J_0	D1	P10	Z2	C	10	1
M1	J_0	D1	P10	Z2	D	10	1
M1	J_0	D1	P11	Z1	A	10	1
M1	J_0	D1	P11	Z1	B	10	1
M1	J_0	D1	P11	Z2	C	10	1
M1	J_0	D1	P11	Z2	D	10	1
M1	J_0	D1	P12	Z1	A	10	1
M1	J_0	D1	P12	Z1	B	10	1
M1	J_0	D1	P12	Z2	C	10	0
M1	J_0	D1	P12	Z2	D	10	0
M1	J_4	D1	P1	Z1	A	10	1
M1	J_4	D1	P1	Z1	B	10	1
M1	J_4	D1	P1	Z2	C	10	1
M1	J_4	D1	P1	Z2	D	10	1
M1	J_4	D1	P2	Z1	A	10	1
M1	J_4	D1	P2	Z1	B	10	1
M1	J_4	D1	P2	Z2	C	10	1
M1	J_4	D1	P2	Z2	D	10	1
M1	J_4	D1	P3	Z1	A	10	1
M1	J_4	D1	P3	Z1	B	10	1
M1	J_4	D1	P3	Z2	C	10	1
M1	J_4	D1	P3	Z2	D	10	1
M1	J_4	D1	P6	Z1	A	10	1
M1	J_4	D1	P6	Z1	B	10	1
M1	J_4	D1	P6	Z2	C	10	1
M1	J_4	D1	P6	Z2	D	10	1
M1	J_4	D1	P5	Z1	A	10	1
M1	J_4	D1	P5	Z1	B	10	1
M1	J_4	D1	P5	Z2	C	10	1
M1	J_4	D1	P5	Z2	D	10	1
M1	J_4	D1	P6	Z1	A	10	1
M1	J_4	D1	P6	Z1	B	10	1
M1	J_4	D1	P6	Z2	C	10	1
M1	J_4	D1	P6	Z2	D	10	1
M1	J_4	D1	P7	Z1	A	10	1
M1	J_4	D1	P7	Z1	B	10	1
M1	J_4	D1	P7	Z2	C	10	1
M1	J_4	D1	P7	Z2	D	10	1
M1	J_4	D1	P8	Z1	A	10	1
M1	J_4	D1	P8	Z1	B	10	1
M1	J_4	D1	P8	Z2	C	10	1
M1	J_4	D1	P8	Z2	D	10	1
M1	J_4	D1	P9	Z1	A	10	1
M1	J_4	D1	P9	Z1	B	10	1
M1	J_4	D1	P9	Z2	C	10	1
M1	J_4	D1	P9	Z2	D	10	1
M1	J_4	D1	P12	Z1	A	10	1
M1	J_4	D1	P12	Z1	B	10	1
M1	J_4	D1	P12	Z2	C	10	1
M1	J_4	D1	P12	Z2	D	10	1
M1	J_4	D1	P13	Z1	A	10	1
M1	J_4	D1	P13	Z1	B	10	1
M1	J_4	D1	P13	Z2	C	10	1
M1	J_4	D1	P13	Z2	D	10	1
M1	J_4	D1	P16	Z1	A	10	1
M1	J_4	D1	P16	Z1	B	10	1
M1	J_4	D1	P16	Z2	C	10	1
M1	J_4	D1	P16	Z2	D	10	1
M1	J_4	D1	P16	Z1	A	10	1
M1	J_4	D1	P16	Z1	B	10	1
M1	J_4	D1	P16	Z2	C	10	1
M1	J_4	D1	P16	Z2	D	10	1
M1	J_8	D1	P6	Z1	A	10	1
M1	J_8	D1	P6	Z1	B	10	1
M1	J_8	D1	P6	Z2	C	10	1
M1	J_8	D1	P6	Z2	D	10	1
M1	J_8	D1	P9	Z1	A	10	0
M1	J_8	D1	P9	Z1	B	10	0
M1	J_8	D1	P9	Z2	C	10	0
M1	J_8	D1	P9	Z2	D	10	0
M1	J_8	D1	P10	Z1	A	10	1
M1	J_8	D1	P10	Z1	B	10	1
M1	J_8	D1	P10	Z2	C	10	1
M1	J_8	D1	P10	Z2	D	10	1
M1	J_8	D1	P11	Z1	A	10	1
M1	J_8	D1	P11	Z1	B	10	1
M1	J_8	D1	P11	Z2	C	10	1
M1	J_8	D1	P11	Z2	D	10	0
M1	J_8	D1	P12	Z1	A	10	1
M1	J_8	D1	P12	Z1	B	10	0
M1	J_8	D1	P12	Z2	C	10	0
M1	J_8	D1	P12	Z2	D	10	1
M1	J_8	D1	P13	Z1	A	10	0
M1	J_8	D1	P13	Z1	B	10	0
M1	J_8	D1	P13	Z2	C	10	0
M1	J_8	D1	P13	Z2	D	10	0
M1	J_8	D1	P15	Z1	A	10	1
M1	J_8	D1	P15	Z1	B	10	1
M1	J_8	D1	P15	Z2	C	10	1
M1	J_8	D1	P15	Z2	D	10	0
M1	J_8	D1	P16	Z1	A	10	1
M1	J_8	D1	P16	Z1	B	10	0
M1	J_8	D1	P16	Z2	C	10	1
M1	J_8	D1	P16	Z2	D	10	0
M1	J_8	D1	P17	Z1	A	10	1
M1	J_8	D1	P17	Z1	B	10	1
M1	J_8	D1	P17	Z2	C	10	1
M1	J_8	D1	P17	Z2	D	10	1
M1	J16	D1	P1	Z1	A	10	0
M1	J16	D1	P1	Z1	B	10	0
M1	J16	D1	P1	Z2	C	10	0
M1	J16	D1	P1	Z2	D	10	0
M1	J16	D1	P2	Z1	A	10	1
M1	J16	D1	P2	Z1	B	10	0
M1	J16	D1	P2	Z2	C	10	1
M1	J16	D1	P2	Z2	D	10	1
M1	J16	D1	P6	Z1	A	10	0
M1	J16	D1	P6	Z1	B	10	0
M1	J16	D1	P6	Z2	C	10	0
M1	J16	D1	P6	Z2	D	10	0
M1	J16	D1	P7	Z1	A	10	1
M1	J16	D1	P7	Z1	B	10	0
M1	J16	D1	P7	Z2	C	10	0
M1	J16	D1	P7	Z2	D	10	0
M1	J16	D1	P9	Z1	A	10	1
M1	J16	D1	P9	Z1	B	10	NA
M1	J16	D1	P9	Z2	C	10	1
M1	J16	D1	P9	Z2	D	10	0
M1	J16	D1	P10	Z1	A	10	0
M1	J16	D1	P10	Z1	B	10	0
M1	J16	D1	P10	Z2	C	10	0
M1	J16	D1	P10	Z2	D	10	0
M1	J16	D1	P13	Z1	A	10	0
M1	J16	D1	P13	Z1	B	10	0
M1	J16	D1	P13	Z2	C	10	0
M1	J16	D1	P13	Z2	D	10	0
M1	J16	D1	P16	Z1	A	10	0
M1	J16	D1	P16	Z1	B	10	0
M1	J16	D1	P16	Z2	C	10	0
M1	J16	D1	P16	Z2	D	10	0
M1	J16	D1	P15	Z1	A	10	1
M1	J16	D1	P15	Z1	B	10	0
M1	J16	D1	P15	Z2	C	10	0
M1	J16	D1	P15	Z2	D	10	0
M1	J16	D1	P16	Z1	A	10	0
M1	J16	D1	P16	Z1	B	10	0
M1	J16	D1	P16	Z2	C	10	0
M1	J16	D1	P16	Z2	D	10	0
M1	J16	D1	P17	Z1	A	10	0
M1	J16	D1	P17	Z1	B	10	0
M1	J16	D1	P17	Z2	C	10	0
M1	J16	D1	P17	Z2	D	10	1
M1	J16	D1	P18	Z1	A	10	1
M1	J16	D1	P18	Z1	B	10	1
M1	J16	D1	P18	Z2	C	10	1
M1	J16	D1	P18	Z2	D	10	1
M1	J16	D1	P20	Z1	A	10	1
M1	J16	D1	P20	Z1	B	10	1
M1	J16	D1	P20	Z2	C	10	1
M1	J16	D1	P20	Z2	D	10	1
M1	DM	D1	P1	Z1	A	10	0
M1	DM	D1	P1	Z1	B	10	1
M1	DM	D1	P1	Z2	C	10	1
M1	DM	D1	P2	Z2	D	10	1
M1	DM	D1	P2	Z1	A	10	1
M1	DM	D1	P2	Z1	B	10	1
M1	DM	D1	P3	Z2	C	10	0
M1	DM	D1	P3	Z2	D	10	0
M1	DM	D1	P3	Z1	A	10	1
M1	DM	D1	P6	Z1	B	10	1
M1	DM	D1	P6	Z2	C	10	1
M1	DM	D1	P6	Z2	D	10	1
M1	DM	D1	P5	Z1	A	10	1
M1	DM	D1	P5	Z1	B	10	1
M1	DM	D1	P5	Z2	C	10	1
M1	DM	D1	P6	Z2	D	10	1
M1	DM	D1	P6	Z1	A	10	1
M1	DM	D1	P6	Z1	B	10	1
M1	DM	D1	P7	Z2	C	10	1
M1	DM	D1	P7	Z2	D	10	1
M1	DM	D1	P7	Z1	A	10	1
M1	DM	D1	P8	Z1	B	10	1
M1	DM	D1	P8	Z2	C	10	1
M1	DM	D1	P8	Z2	D	10	1
M1	DM	D1	P9	Z1	A	10	1
M1	DM	D1	P9	Z1	B	10	1
M1	DM	D1	P9	Z2	C	10	1
M1	DM	D1	P10	Z2	D	10	1
M1	DM	D1	P10	Z1	A	10	0
M1	DM	D1	P10	Z1	B	10	1
M1	DM	D1	P11	Z2	C	10	0
M1	DM	D1	P11	Z2	D	10	0
M1	DM	D1	P11	Z1	A	10	1
M1	DM	D1	P12	Z1	B	10	1
M1	DM	D1	P12	Z2	C	10	0
M1	DM	D1	P12	Z2	D	10	1
M1	DM	D1	P13	Z1	A	10	1
M1	DM	D1	P13	Z1	B	10	1
M1	DM	D1	P13	Z2	C	10	1
M1	DM	D1	P16	Z2	D	10	1
M1	DM	D1	P16	Z1	A	10	1
M1	DM	D1	P16	Z1	B	10	1
M1	DM	D1	P15	Z2	C	10	0
M1	DM	D1	P15	Z2	D	10	1
M1	DM	D1	P15	Z1	A	10	1
M1	DM	D1	P16	Z1	B	10	1
M1	DM	D1	P16	Z2	C	10	1
M1	DM	D1	P16	Z2	D	10	1
M1	DM	D1	P17	Z1	A	10	1
M1	DM	D1	P17	Z1	B	10	1
M1	DM	D1	P17	Z2	C	10	0
M1	DM	D1	P17	Z2	D	10	1
M1	DM	D1	P18	Z1	A	10	0
M1	DM	D1	P18	Z1	B	10	1
M1	DM	D1	P18	Z2	C	10	1
M1	DM	D1	P18	Z2	D	10	1
M1	DM	D1	P19	Z1	A	10	1
M1	DM	D1	P19	Z1	B	10	1
M1	DM	D1	P19	Z2	C	10	1
M1	DM	D1	P19	Z2	D	10	0
M1	DM	D1	P20	Z1	A	10	1
M1	DM	D1	P20	Z1	B	10	1
M1	DM	D1	P20	Z2	C	10	0
M1	DM	D1	P20	Z2	D	10	1
M2	J_0	D1	P1	Z1	A	10	1
M2	J_0	D1	P1	Z1	B	10	0
M2	J_0	D1	P1	Z2	C	10	0
M2	J_0	D1	P1	Z2	D	10	0
M2	J_0	D1	P2	Z1	A	10	1
M2	J_0	D1	P2	Z1	B	10	1
M2	J_0	D1	P2	Z2	C	10	1
M2	J_0	D1	P2	Z2	D	10	1
M2	J_0	D1	P3	Z1	A	10	1
M2	J_0	D1	P3	Z1	B	10	0
M2	J_0	D1	P3	Z2	C	10	1
M2	J_0	D1	P3	Z2	D	10	1
M2	J_0	D1	P6	Z1	A	10	1
M2	J_0	D1	P6	Z1	B	10	1
M2	J_0	D1	P6	Z2	C	10	1
M2	J_0	D1	P6	Z2	D	10	1
M2	J_0	D1	P5	Z1	A	10	1
M2	J_0	D1	P5	Z1	B	10	0
M2	J_0	D1	P5	Z2	C	10	1
M2	J_0	D1	P5	Z2	D	10	1
M2	J_0	D1	P6	Z1	A	10	1
M2	J_0	D1	P6	Z1	B	10	1
M2	J_0	D1	P6	Z2	C	10	1
M2	J_0	D1	P6	Z2	D	10	1
M2	J_0	D1	P7	Z1	A	10	1
M2	J_0	D1	P7	Z1	B	10	1
M2	J_0	D1	P7	Z2	C	10	1
M2	J_0	D1	P7	Z2	D	10	1
M2	J_0	D1	P8	Z1	A	10	1
M2	J_0	D1	P8	Z1	B	10	1
M2	J_0	D1	P8	Z2	C	10	1
M2	J_0	D1	P8	Z2	D	10	1
M2	J_0	D1	P12	Z1	A	10	1
M2	J_0	D1	P12	Z1	B	10	0
M2	J_0	D1	P12	Z2	C	10	0
M2	J_0	D1	P12	Z2	D	10	0
M2	J_4	D1	P1	Z1	A	10	1
M2	J_4	D1	P1	Z1	B	10	1
M2	J_4	D1	P1	Z2	C	10	1
M2	J_4	D1	P1	Z2	D	10	1
M2	J_4	D1	P2	Z1	A	10	0
M2	J_4	D1	P2	Z1	B	10	0
M2	J_4	D1	P2	Z2	C	10	0
M2	J_4	D1	P2	Z2	D	10	1
M2	J_4	D1	P3	Z1	A	10	1
M2	J_4	D1	P3	Z1	B	10	1
M2	J_4	D1	P3	Z2	C	10	0
M2	J_4	D1	P3	Z2	D	10	1
M2	J_4	D1	P6	Z1	A	10	1
M2	J_4	D1	P6	Z1	B	10	0
M2	J_4	D1	P6	Z2	C	10	0
M2	J_4	D1	P6	Z2	D	10	0
M2	J_4	D1	P5	Z1	A	10	1
M2	J_4	D1	P5	Z1	B	10	1
M2	J_4	D1	P5	Z2	C	10	1
M2	J_4	D1	P5	Z2	D	10	1
M2	J_4	D1	P6	Z1	A	10	1
M2	J_4	D1	P6	Z1	B	10	1
M2	J_4	D1	P6	Z2	C	10	1
M2	J_4	D1	P6	Z2	D	10	0
M2	J_4	D1	P7	Z1	A	10	1
M2	J_4	D1	P7	Z1	B	10	1
M2	J_4	D1	P7	Z2	C	10	1
M2	J_4	D1	P7	Z2	D	10	1
M2	J_4	D1	P8	Z1	A	10	1
M2	J_4	D1	P8	Z1	B	10	1
M2	J_4	D1	P8	Z2	C	10	1
M2	J_4	D1	P8	Z2	D	10	1
M2	J_4	D1	P10	Z1	A	10	0
M2	J_4	D1	P10	Z1	B	10	0
M2	J_4	D1	P10	Z2	C	10	0
M2	J_4	D1	P10	Z2	D	10	0
M2	J_4	D1	P11	Z1	A	10	1
M2	J_4	D1	P11	Z1	B	10	1
M2	J_4	D1	P11	Z2	C	10	1
M2	J_4	D1	P11	Z2	D	10	1
M2	J_4	D1	P13	Z1	A	10	1
M2	J_4	D1	P13	Z1	B	10	0
M2	J_4	D1	P13	Z2	C	10	0
M2	J_4	D1	P13	Z2	D	10	0
M2	J_4	D1	P16	Z1	A	10	1
M2	J_4	D1	P16	Z1	B	10	1
M2	J_4	D1	P16	Z2	C	10	1
M2	J_4	D1	P16	Z2	D	10	1
M2	J_4	D1	P15	Z1	A	10	1
M2	J_4	D1	P15	Z1	B	10	1
M2	J_4	D1	P15	Z2	C	10	1
M2	J_4	D1	P15	Z2	D	10	1
M2	J_4	D1	P16	Z1	A	10	0
M2	J_4	D1	P16	Z1	B	10	1
M2	J_4	D1	P16	Z2	C	10	0
M2	J_4	D1	P16	Z2	D	10	1
M2	J_8	D1	P1	Z1	A	10	1
M2	J_8	D1	P1	Z1	B	10	1
M2	J_8	D1	P1	Z2	C	10	1
M2	J_8	D1	P1	Z2	D	10	1
M2	J_8	D1	P2	Z1	A	10	1
M2	J_8	D1	P2	Z1	B	10	1
M2	J_8	D1	P2	Z2	C	10	0
M2	J_8	D1	P2	Z2	D	10	1
M2	J_8	D1	P3	Z1	A	10	0
M2	J_8	D1	P3	Z1	B	10	0
M2	J_8	D1	P3	Z2	C	10	0
M2	J_8	D1	P3	Z2	D	10	0
M2	J_8	D1	P6	Z1	A	10	1
M2	J_8	D1	P6	Z1	B	10	1
M2	J_8	D1	P6	Z2	C	10	0
M2	J_8	D1	P6	Z2	D	10	0
M2	J_8	D1	P5	Z1	A	10	0
M2	J_8	D1	P5	Z1	B	10	0
M2	J_8	D1	P5	Z2	C	10	0
M2	J_8	D1	P5	Z2	D	10	0
M2	J_8	D1	P6	Z1	A	10	1
M2	J_8	D1	P6	Z1	B	10	1
M2	J_8	D1	P6	Z2	C	10	1
M2	J_8	D1	P6	Z2	D	10	1
M2	J_8	D1	P9	Z1	A	10	1
M2	J_8	D1	P9	Z1	B	10	1
M2	J_8	D1	P9	Z2	C	10	1
M2	J_8	D1	P9	Z2	D	10	1
M2	J_8	D1	P10	Z1	A	10	0
M2	J_8	D1	P10	Z1	B	10	1
M2	J_8	D1	P10	Z2	C	10	1
M2	J_8	D1	P10	Z2	D	10	1
M2	J_8	D1	P12	Z1	A	10	1
M2	J_8	D1	P12	Z1	B	10	1
M2	J_8	D1	P12	Z2	C	10	1
M2	J_8	D1	P12	Z2	D	10	1
M2	J_8	D1	P13	Z1	A	10	1
M2	J_8	D1	P13	Z1	B	10	1
M2	J_8	D1	P13	Z2	C	10	1
M2	J_8	D1	P13	Z2	D	10	1
M2	J_8	D1	P16	Z1	A	10	1
M2	J_8	D1	P16	Z1	B	10	1
M2	J_8	D1	P16	Z2	C	10	1
M2	J_8	D1	P16	Z2	D	10	1
M2	J_8	D1	P15	Z1	A	10	1
M2	J_8	D1	P15	Z1	B	10	0
M2	J_8	D1	P15	Z2	C	10	0
M2	J_8	D1	P15	Z2	D	10	1
M2	J_8	D1	P16	Z1	A	10	1
M2	J_8	D1	P16	Z1	B	10	1
M2	J_8	D1	P16	Z2	C	10	1
M2	J_8	D1	P16	Z2	D	10	1
M2	J_8	D1	P18	Z1	A	10	1
M2	J_8	D1	P18	Z1	B	10	1
M2	J_8	D1	P18	Z2	C	10	1
M2	J_8	D1	P18	Z2	D	10	1
M2	J16	D1	P2	Z1	A	10	1
M2	J16	D1	P2	Z1	B	10	1
M2	J16	D1	P2	Z2	C	10	1
M2	J16	D1	P2	Z2	D	10	1
M2	J16	D1	P3	Z1	A	10	0
M2	J16	D1	P3	Z1	B	10	0
M2	J16	D1	P3	Z2	C	10	0
M2	J16	D1	P3	Z2	D	10	0
M2	J16	D1	P7	Z1	A	10	0
M2	J16	D1	P7	Z1	B	10	0
M2	J16	D1	P7	Z2	C	10	0
M2	J16	D1	P7	Z2	D	10	0
M2	J16	D1	P8	Z1	A	10	1
M2	J16	D1	P8	Z1	B	10	0
M2	J16	D1	P8	Z2	C	10	1
M2	J16	D1	P8	Z2	D	10	0
M2	J16	D1	P9	Z1	A	10	1
M2	J16	D1	P9	Z1	B	10	1
M2	J16	D1	P9	Z2	C	10	1
M2	J16	D1	P9	Z2	D	10	1
M2	J16	D1	P10	Z1	A	10	0
M2	J16	D1	P10	Z1	B	10	0
M2	J16	D1	P10	Z2	C	10	0
M2	J16	D1	P10	Z2	D	10	0
M2	J16	D1	P12	Z1	A	10	0
M2	J16	D1	P12	Z1	B	10	0
M2	J16	D1	P12	Z2	C	10	0
M2	J16	D1	P12	Z2	D	10	0
M2	J16	D1	P13	Z1	A	10	0
M2	J16	D1	P13	Z1	B	10	0
M2	J16	D1	P13	Z2	C	10	0
M2	J16	D1	P13	Z2	D	10	0
M2	J16	D1	P16	Z1	A	10	0
M2	J16	D1	P16	Z1	B	10	0
M2	J16	D1	P16	Z2	C	10	0
M2	J16	D1	P16	Z2	D	10	0
M2	J16	D1	P15	Z1	A	10	1
M2	J16	D1	P15	Z1	B	10	0
M2	J16	D1	P15	Z2	C	10	1
M2	J16	D1	P15	Z2	D	10	0
M2	J16	D1	P17	Z1	A	10	0
M2	J16	D1	P17	Z1	B	10	0
M2	J16	D1	P17	Z2	C	10	0
M2	J16	D1	P17	Z2	D	10	0
M2	J16	D1	P18	Z1	A	10	0
M2	J16	D1	P18	Z1	B	10	0
M2	J16	D1	P18	Z2	C	10	1
M2	J16	D1	P18	Z2	D	10	0
M2	J16	D1	P19	Z1	A	10	1
M2	J16	D1	P19	Z1	B	10	0
M2	J16	D1	P19	Z2	C	10	1
M2	J16	D1	P19	Z2	D	10	1
M2	DM	D1	P1	Z1	A	10	1
M2	DM	D1	P1	Z1	B	10	0
M2	DM	D1	P1	Z2	C	10	1
M2	DM	D1	P2	Z2	D	10	1
M2	DM	D1	P2	Z1	A	10	1
M2	DM	D1	P2	Z1	B	10	1
M2	DM	D1	P3	Z2	C	10	1
M2	DM	D1	P3	Z2	D	10	1
M2	DM	D1	P3	Z1	A	10	1
M2	DM	D1	P6	Z1	B	10	1
M2	DM	D1	P6	Z2	C	10	0
M2	DM	D1	P6	Z2	D	10	1
M2	DM	D1	P5	Z1	A	10	1
M2	DM	D1	P5	Z1	B	10	1
M2	DM	D1	P5	Z2	C	10	1
M2	DM	D1	P6	Z2	D	10	1
M2	DM	D1	P6	Z1	A	10	1
M2	DM	D1	P6	Z1	B	10	1
M2	DM	D1	P7	Z2	C	10	1
M2	DM	D1	P7	Z2	D	10	1
M2	DM	D1	P7	Z1	A	10	1
M2	DM	D1	P8	Z1	B	10	1
M2	DM	D1	P8	Z2	C	10	1
M2	DM	D1	P8	Z2	D	10	0
M2	DM	D1	P9	Z1	A	10	1
M2	DM	D1	P9	Z1	B	10	1
M2	DM	D1	P9	Z2	C	10	1
M2	DM	D1	P10	Z2	D	10	1
M2	DM	D1	P10	Z1	A	10	1
M2	DM	D1	P10	Z1	B	10	1
M2	DM	D1	P11	Z2	C	10	1
M2	DM	D1	P11	Z2	D	10	1
M2	DM	D1	P11	Z1	A	10	1
M2	DM	D1	P12	Z1	B	10	0
M2	DM	D1	P12	Z2	C	10	0
M2	DM	D1	P12	Z2	D	10	0
M2	DM	D1	P13	Z1	A	10	0
M2	DM	D1	P13	Z1	B	10	0
M2	DM	D1	P13	Z2	C	10	0
M2	DM	D1	P16	Z2	D	10	0
M2	DM	D1	P16	Z1	A	10	1
M2	DM	D1	P16	Z1	B	10	1
M2	DM	D1	P15	Z2	C	10	1
M2	DM	D1	P15	Z2	D	10	0
M2	DM	D1	P15	Z1	A	10	1
M2	DM	D1	P16	Z1	B	10	1
M2	DM	D1	P16	Z2	C	10	1
M2	DM	D1	P16	Z2	D	10	1
M2	DM	D1	P17	Z1	A	10	1
M2	DM	D1	P17	Z1	B	10	1
M2	DM	D1	P17	Z2	C	10	1
M2	DM	D1	P17	Z2	D	10	1
M2	DM	D1	P18	Z1	A	10	1
M2	DM	D1	P18	Z1	B	10	1
M2	DM	D1	P18	Z2	C	10	1
M2	DM	D1	P18	Z2	D	10	1
M2	DM	D1	P19	Z1	A	10	1
M2	DM	D1	P19	Z1	B	10	1
M2	DM	D1	P19	Z2	C	10	1
M2	DM	D1	P19	Z2	D	10	1
M2	DM	D1	P20	Z1	A	10	1
M2	DM	D1	P20	Z1	B	10	0
M2	DM	D1	P20	Z2	C	10	1
M2	DM	D1	P20	Z2	D	10	0
M1	J_0	D1	P1	Z1	A	14	1
M1	J_0	D1	P1	Z1	B	14	1
M1	J_0	D1	P1	Z2	C	14	1
M1	J_0	D1	P1	Z2	D	14	1
M1	J_0	D1	P2	Z1	A	14	1
M1	J_0	D1	P2	Z1	B	14	1
M1	J_0	D1	P2	Z2	C	14	1
M1	J_0	D1	P2	Z2	D	14	1
M1	J_0	D1	P6	Z1	A	14	1
M1	J_0	D1	P6	Z1	B	14	1
M1	J_0	D1	P6	Z2	C	14	1
M1	J_0	D1	P6	Z2	D	14	1
M1	J_0	D1	P5	Z1	A	14	1
M1	J_0	D1	P5	Z1	B	14	1
M1	J_0	D1	P5	Z2	C	14	1
M1	J_0	D1	P5	Z2	D	14	1
M1	J_0	D1	P6	Z1	A	14	1
M1	J_0	D1	P6	Z1	B	14	1
M1	J_0	D1	P6	Z2	C	14	1
M1	J_0	D1	P6	Z2	D	14	1
M1	J_0	D1	P7	Z1	A	14	1
M1	J_0	D1	P7	Z1	B	14	1
M1	J_0	D1	P7	Z2	C	14	1
M1	J_0	D1	P7	Z2	D	14	1
M1	J_0	D1	P8	Z1	A	14	1
M1	J_0	D1	P8	Z1	B	14	1
M1	J_0	D1	P8	Z2	C	14	1
M1	J_0	D1	P8	Z2	D	14	1
M1	J_0	D1	P9	Z1	A	14	1
M1	J_0	D1	P9	Z1	B	14	1
M1	J_0	D1	P9	Z2	C	14	1
M1	J_0	D1	P9	Z2	D	14	1
M1	J_0	D1	P10	Z1	A	14	1
M1	J_0	D1	P10	Z1	B	14	1
M1	J_0	D1	P10	Z2	C	14	1
M1	J_0	D1	P10	Z2	D	14	1
M1	J_0	D1	P11	Z1	A	14	1
M1	J_0	D1	P11	Z1	B	14	1
M1	J_0	D1	P11	Z2	C	14	1
M1	J_0	D1	P11	Z2	D	14	1
M1	J_0	D1	P12	Z1	A	14	1
M1	J_0	D1	P12	Z1	B	14	1
M1	J_0	D1	P12	Z2	C	14	1
M1	J_0	D1	P12	Z2	D	14	1
M1	J_4	D1	P1	Z1	A	14	1
M1	J_4	D1	P1	Z1	B	14	1
M1	J_4	D1	P1	Z2	C	14	1
M1	J_4	D1	P1	Z2	D	14	1
M1	J_4	D1	P2	Z1	A	14	1
M1	J_4	D1	P2	Z1	B	14	1
M1	J_4	D1	P2	Z2	C	14	1
M1	J_4	D1	P2	Z2	D	14	1
M1	J_4	D1	P3	Z1	A	14	1
M1	J_4	D1	P3	Z1	B	14	1
M1	J_4	D1	P3	Z2	C	14	1
M1	J_4	D1	P3	Z2	D	14	1
M1	J_4	D1	P6	Z1	A	14	1
M1	J_4	D1	P6	Z1	B	14	1
M1	J_4	D1	P6	Z2	C	14	1
M1	J_4	D1	P6	Z2	D	14	1
M1	J_4	D1	P5	Z1	A	14	1
M1	J_4	D1	P5	Z1	B	14	1
M1	J_4	D1	P5	Z2	C	14	1
M1	J_4	D1	P5	Z2	D	14	1
M1	J_4	D1	P6	Z1	A	14	1
M1	J_4	D1	P6	Z1	B	14	1
M1	J_4	D1	P6	Z2	C	14	1
M1	J_4	D1	P6	Z2	D	14	1
M1	J_4	D1	P7	Z1	A	14	1
M1	J_4	D1	P7	Z1	B	14	1
M1	J_4	D1	P7	Z2	C	14	1
M1	J_4	D1	P7	Z2	D	14	1
M1	J_4	D1	P8	Z1	A	14	1
M1	J_4	D1	P8	Z1	B	14	1
M1	J_4	D1	P8	Z2	C	14	1
M1	J_4	D1	P8	Z2	D	14	1
M1	J_4	D1	P9	Z1	A	14	1
M1	J_4	D1	P9	Z1	B	14	1
M1	J_4	D1	P9	Z2	C	14	1
M1	J_4	D1	P9	Z2	D	14	1
M1	J_4	D1	P12	Z1	A	14	1
M1	J_4	D1	P12	Z1	B	14	1
M1	J_4	D1	P12	Z2	C	14	1
M1	J_4	D1	P12	Z2	D	14	1
M1	J_4	D1	P13	Z1	A	14	1
M1	J_4	D1	P13	Z1	B	14	1
M1	J_4	D1	P13	Z2	C	14	1
M1	J_4	D1	P13	Z2	D	14	1
M1	J_4	D1	P16	Z1	A	14	1
M1	J_4	D1	P16	Z1	B	14	1
M1	J_4	D1	P16	Z2	C	14	1
M1	J_4	D1	P16	Z2	D	14	1
M1	J_4	D1	P16	Z1	A	14	1
M1	J_4	D1	P16	Z1	B	14	1
M1	J_4	D1	P16	Z2	C	14	1
M1	J_4	D1	P16	Z2	D	14	1
M1	J_8	D1	P6	Z1	A	14	1
M1	J_8	D1	P6	Z1	B	14	1
M1	J_8	D1	P6	Z2	C	14	1
M1	J_8	D1	P6	Z2	D	14	1
M1	J_8	D1	P9	Z1	A	14	0
M1	J_8	D1	P9	Z1	B	14	0
M1	J_8	D1	P9	Z2	C	14	0
M1	J_8	D1	P9	Z2	D	14	0
M1	J_8	D1	P10	Z1	A	14	1
M1	J_8	D1	P10	Z1	B	14	1
M1	J_8	D1	P10	Z2	C	14	1
M1	J_8	D1	P10	Z2	D	14	1
M1	J_8	D1	P11	Z1	A	14	1
M1	J_8	D1	P11	Z1	B	14	1
M1	J_8	D1	P11	Z2	C	14	1
M1	J_8	D1	P11	Z2	D	14	1
M1	J_8	D1	P12	Z1	A	14	1
M1	J_8	D1	P12	Z1	B	14	1
M1	J_8	D1	P12	Z2	C	14	0
M1	J_8	D1	P12	Z2	D	14	1
M1	J_8	D1	P13	Z1	A	14	0
M1	J_8	D1	P13	Z1	B	14	0
M1	J_8	D1	P13	Z2	C	14	0
M1	J_8	D1	P13	Z2	D	14	0
M1	J_8	D1	P15	Z1	A	14	1
M1	J_8	D1	P15	Z1	B	14	1
M1	J_8	D1	P15	Z2	C	14	1
M1	J_8	D1	P15	Z2	D	14	1
M1	J_8	D1	P16	Z1	A	14	1
M1	J_8	D1	P16	Z1	B	14	0
M1	J_8	D1	P16	Z2	C	14	1
M1	J_8	D1	P16	Z2	D	14	0
M1	J_8	D1	P17	Z1	A	14	1
M1	J_8	D1	P17	Z1	B	14	1
M1	J_8	D1	P17	Z2	C	14	1
M1	J_8	D1	P17	Z2	D	14	1
M1	J16	D1	P1	Z1	A	14	0
M1	J16	D1	P1	Z1	B	14	0
M1	J16	D1	P1	Z2	C	14	0
M1	J16	D1	P1	Z2	D	14	0
M1	J16	D1	P2	Z1	A	14	1
M1	J16	D1	P2	Z1	B	14	1
M1	J16	D1	P2	Z2	C	14	1
M1	J16	D1	P2	Z2	D	14	1
M1	J16	D1	P6	Z1	A	14	0
M1	J16	D1	P6	Z1	B	14	0
M1	J16	D1	P6	Z2	C	14	0
M1	J16	D1	P6	Z2	D	14	0
M1	J16	D1	P7	Z1	A	14	1
M1	J16	D1	P7	Z1	B	14	0
M1	J16	D1	P7	Z2	C	14	0
M1	J16	D1	P7	Z2	D	14	0
M1	J16	D1	P9	Z1	A	14	1
M1	J16	D1	P9	Z1	B	14	0
M1	J16	D1	P9	Z2	C	14	1
M1	J16	D1	P9	Z2	D	14	1
M1	J16	D1	P10	Z1	A	14	0
M1	J16	D1	P10	Z1	B	14	0
M1	J16	D1	P10	Z2	C	14	0
M1	J16	D1	P10	Z2	D	14	0
M1	J16	D1	P13	Z1	A	14	0
M1	J16	D1	P13	Z1	B	14	0
M1	J16	D1	P13	Z2	C	14	0
M1	J16	D1	P13	Z2	D	14	0
M1	J16	D1	P16	Z1	A	14	0
M1	J16	D1	P16	Z1	B	14	0
M1	J16	D1	P16	Z2	C	14	0
M1	J16	D1	P16	Z2	D	14	0
M1	J16	D1	P15	Z1	A	14	0
M1	J16	D1	P15	Z1	B	14	0
M1	J16	D1	P15	Z2	C	14	0
M1	J16	D1	P15	Z2	D	14	0
M1	J16	D1	P16	Z1	A	14	0
M1	J16	D1	P16	Z1	B	14	NA
M1	J16	D1	P16	Z2	C	14	0
M1	J16	D1	P16	Z2	D	14	0
M1	J16	D1	P17	Z1	A	14	0
M1	J16	D1	P17	Z1	B	14	0
M1	J16	D1	P17	Z2	C	14	0
M1	J16	D1	P17	Z2	D	14	1
M1	J16	D1	P18	Z1	A	14	1
M1	J16	D1	P18	Z1	B	14	1
M1	J16	D1	P18	Z2	C	14	1
M1	J16	D1	P18	Z2	D	14	1
M1	J16	D1	P20	Z1	A	14	1
M1	J16	D1	P20	Z1	B	14	1
M1	J16	D1	P20	Z2	C	14	1
M1	J16	D1	P20	Z2	D	14	1
M1	DM	D1	P1	Z1	A	14	0
M1	DM	D1	P1	Z1	B	14	1
M1	DM	D1	P1	Z2	C	14	1
M1	DM	D1	P2	Z2	D	14	1
M1	DM	D1	P2	Z1	A	14	0
M1	DM	D1	P2	Z1	B	14	0
M1	DM	D1	P3	Z2	C	14	0
M1	DM	D1	P3	Z2	D	14	0
M1	DM	D1	P3	Z1	A	14	1
M1	DM	D1	P6	Z1	B	14	1
M1	DM	D1	P6	Z2	C	14	1
M1	DM	D1	P6	Z2	D	14	1
M1	DM	D1	P5	Z1	A	14	NA
M1	DM	D1	P5	Z1	B	14	0
M1	DM	D1	P5	Z2	C	14	1
M1	DM	D1	P6	Z2	D	14	1
M1	DM	D1	P6	Z1	A	14	1
M1	DM	D1	P6	Z1	B	14	1
M1	DM	D1	P7	Z2	C	14	1
M1	DM	D1	P7	Z2	D	14	1
M1	DM	D1	P7	Z1	A	14	1
M1	DM	D1	P8	Z1	B	14	1
M1	DM	D1	P8	Z2	C	14	0
M1	DM	D1	P8	Z2	D	14	1
M1	DM	D1	P9	Z1	A	14	0
M1	DM	D1	P9	Z1	B	14	0
M1	DM	D1	P9	Z2	C	14	0
M1	DM	D1	P10	Z2	D	14	0
M1	DM	D1	P10	Z1	A	14	0
M1	DM	D1	P10	Z1	B	14	1
M1	DM	D1	P11	Z2	C	14	0
M1	DM	D1	P11	Z2	D	14	0
M1	DM	D1	P11	Z1	A	14	1
M1	DM	D1	P12	Z1	B	14	1
M1	DM	D1	P12	Z2	C	14	0
M1	DM	D1	P12	Z2	D	14	1
M1	DM	D1	P13	Z1	A	14	0
M1	DM	D1	P13	Z1	B	14	0
M1	DM	D1	P13	Z2	C	14	1
M1	DM	D1	P16	Z2	D	14	1
M1	DM	D1	P16	Z1	A	14	0
M1	DM	D1	P16	Z1	B	14	1
M1	DM	D1	P15	Z2	C	14	1
M1	DM	D1	P15	Z2	D	14	0
M1	DM	D1	P15	Z1	A	14	1
M1	DM	D1	P16	Z1	B	14	1
M1	DM	D1	P16	Z2	C	14	0
M1	DM	D1	P16	Z2	D	14	0
M1	DM	D1	P17	Z1	A	14	1
M1	DM	D1	P17	Z1	B	14	0
M1	DM	D1	P17	Z2	C	14	0
M1	DM	D1	P17	Z2	D	14	0
M1	DM	D1	P18	Z1	A	14	0
M1	DM	D1	P18	Z1	B	14	0
M1	DM	D1	P18	Z2	C	14	0
M1	DM	D1	P18	Z2	D	14	0
M1	DM	D1	P19	Z1	A	14	0
M1	DM	D1	P19	Z1	B	14	1
M1	DM	D1	P19	Z2	C	14	0
M1	DM	D1	P19	Z2	D	14	0
M1	DM	D1	P20	Z1	A	14	0
M1	DM	D1	P20	Z1	B	14	1
M1	DM	D1	P20	Z2	C	14	0
M1	DM	D1	P20	Z2	D	14	1
M2	J_0	D1	P1	Z1	A	14	1
M2	J_0	D1	P1	Z1	B	14	0
M2	J_0	D1	P1	Z2	C	14	1
M2	J_0	D1	P1	Z2	D	14	0
M2	J_0	D1	P2	Z1	A	14	1
M2	J_0	D1	P2	Z1	B	14	1
M2	J_0	D1	P2	Z2	C	14	1
M2	J_0	D1	P2	Z2	D	14	1
M2	J_0	D1	P3	Z1	A	14	1
M2	J_0	D1	P3	Z1	B	14	1
M2	J_0	D1	P3	Z2	C	14	1
M2	J_0	D1	P3	Z2	D	14	1
M2	J_0	D1	P6	Z1	A	14	1
M2	J_0	D1	P6	Z1	B	14	1
M2	J_0	D1	P6	Z2	C	14	1
M2	J_0	D1	P6	Z2	D	14	1
M2	J_0	D1	P5	Z1	A	14	1
M2	J_0	D1	P5	Z1	B	14	0
M2	J_0	D1	P5	Z2	C	14	1
M2	J_0	D1	P5	Z2	D	14	1
M2	J_0	D1	P6	Z1	A	14	1
M2	J_0	D1	P6	Z1	B	14	1
M2	J_0	D1	P6	Z2	C	14	1
M2	J_0	D1	P6	Z2	D	14	1
M2	J_0	D1	P7	Z1	A	14	1
M2	J_0	D1	P7	Z1	B	14	1
M2	J_0	D1	P7	Z2	C	14	1
M2	J_0	D1	P7	Z2	D	14	1
M2	J_0	D1	P8	Z1	A	14	1
M2	J_0	D1	P8	Z1	B	14	1
M2	J_0	D1	P8	Z2	C	14	1
M2	J_0	D1	P8	Z2	D	14	1
M2	J_0	D1	P12	Z1	A	14	0
M2	J_0	D1	P12	Z1	B	14	0
M2	J_0	D1	P12	Z2	C	14	0
M2	J_0	D1	P12	Z2	D	14	0
M2	J_4	D1	P1	Z1	A	14	1
M2	J_4	D1	P1	Z1	B	14	1
M2	J_4	D1	P1	Z2	C	14	1
M2	J_4	D1	P1	Z2	D	14	1
M2	J_4	D1	P2	Z1	A	14	1
M2	J_4	D1	P2	Z1	B	14	0
M2	J_4	D1	P2	Z2	C	14	1
M2	J_4	D1	P2	Z2	D	14	0
M2	J_4	D1	P3	Z1	A	14	1
M2	J_4	D1	P3	Z1	B	14	1
M2	J_4	D1	P3	Z2	C	14	1
M2	J_4	D1	P3	Z2	D	14	1
M2	J_4	D1	P6	Z1	A	14	1
M2	J_4	D1	P6	Z1	B	14	1
M2	J_4	D1	P6	Z2	C	14	0
M2	J_4	D1	P6	Z2	D	14	1
M2	J_4	D1	P5	Z1	A	14	1
M2	J_4	D1	P5	Z1	B	14	1
M2	J_4	D1	P5	Z2	C	14	1
M2	J_4	D1	P5	Z2	D	14	1
M2	J_4	D1	P6	Z1	A	14	1
M2	J_4	D1	P6	Z1	B	14	1
M2	J_4	D1	P6	Z2	C	14	1
M2	J_4	D1	P6	Z2	D	14	0
M2	J_4	D1	P7	Z1	A	14	1
M2	J_4	D1	P7	Z1	B	14	1
M2	J_4	D1	P7	Z2	C	14	1
M2	J_4	D1	P7	Z2	D	14	1
M2	J_4	D1	P8	Z1	A	14	1
M2	J_4	D1	P8	Z1	B	14	1
M2	J_4	D1	P8	Z2	C	14	1
M2	J_4	D1	P8	Z2	D	14	1
M2	J_4	D1	P10	Z1	A	14	0
M2	J_4	D1	P10	Z1	B	14	0
M2	J_4	D1	P10	Z2	C	14	0
M2	J_4	D1	P10	Z2	D	14	0
M2	J_4	D1	P11	Z1	A	14	1
M2	J_4	D1	P11	Z1	B	14	1
M2	J_4	D1	P11	Z2	C	14	1
M2	J_4	D1	P11	Z2	D	14	1
M2	J_4	D1	P13	Z1	A	14	0
M2	J_4	D1	P13	Z1	B	14	1
M2	J_4	D1	P13	Z2	C	14	0
M2	J_4	D1	P13	Z2	D	14	0
M2	J_4	D1	P16	Z1	A	14	1
M2	J_4	D1	P16	Z1	B	14	1
M2	J_4	D1	P16	Z2	C	14	1
M2	J_4	D1	P16	Z2	D	14	1
M2	J_4	D1	P15	Z1	A	14	1
M2	J_4	D1	P15	Z1	B	14	1
M2	J_4	D1	P15	Z2	C	14	1
M2	J_4	D1	P15	Z2	D	14	1
M2	J_4	D1	P16	Z1	A	14	1
M2	J_4	D1	P16	Z1	B	14	1
M2	J_4	D1	P16	Z2	C	14	1
M2	J_4	D1	P16	Z2	D	14	1
M2	J_8	D1	P1	Z1	A	14	1
M2	J_8	D1	P1	Z1	B	14	1
M2	J_8	D1	P1	Z2	C	14	1
M2	J_8	D1	P1	Z2	D	14	1
M2	J_8	D1	P2	Z1	A	14	1
M2	J_8	D1	P2	Z1	B	14	1
M2	J_8	D1	P2	Z2	C	14	1
M2	J_8	D1	P2	Z2	D	14	1
M2	J_8	D1	P3	Z1	A	14	0
M2	J_8	D1	P3	Z1	B	14	0
M2	J_8	D1	P3	Z2	C	14	0
M2	J_8	D1	P3	Z2	D	14	0
M2	J_8	D1	P6	Z1	A	14	1
M2	J_8	D1	P6	Z1	B	14	1
M2	J_8	D1	P6	Z2	C	14	0
M2	J_8	D1	P6	Z2	D	14	0
M2	J_8	D1	P5	Z1	A	14	0
M2	J_8	D1	P5	Z1	B	14	0
M2	J_8	D1	P5	Z2	C	14	0
M2	J_8	D1	P5	Z2	D	14	0
M2	J_8	D1	P6	Z1	A	14	1
M2	J_8	D1	P6	Z1	B	14	1
M2	J_8	D1	P6	Z2	C	14	1
M2	J_8	D1	P6	Z2	D	14	1
M2	J_8	D1	P9	Z1	A	14	1
M2	J_8	D1	P9	Z1	B	14	1
M2	J_8	D1	P9	Z2	C	14	1
M2	J_8	D1	P9	Z2	D	14	1
M2	J_8	D1	P10	Z1	A	14	1
M2	J_8	D1	P10	Z1	B	14	1
M2	J_8	D1	P10	Z2	C	14	1
M2	J_8	D1	P10	Z2	D	14	1
M2	J_8	D1	P12	Z1	A	14	1
M2	J_8	D1	P12	Z1	B	14	1
M2	J_8	D1	P12	Z2	C	14	1
M2	J_8	D1	P12	Z2	D	14	1
M2	J_8	D1	P13	Z1	A	14	1
M2	J_8	D1	P13	Z1	B	14	1
M2	J_8	D1	P13	Z2	C	14	1
M2	J_8	D1	P13	Z2	D	14	1
M2	J_8	D1	P16	Z1	A	14	1
M2	J_8	D1	P16	Z1	B	14	1
M2	J_8	D1	P16	Z2	C	14	1
M2	J_8	D1	P16	Z2	D	14	1
M2	J_8	D1	P15	Z1	A	14	1
M2	J_8	D1	P15	Z1	B	14	1
M2	J_8	D1	P15	Z2	C	14	1
M2	J_8	D1	P15	Z2	D	14	1
M2	J_8	D1	P16	Z1	A	14	1
M2	J_8	D1	P16	Z1	B	14	1
M2	J_8	D1	P16	Z2	C	14	1
M2	J_8	D1	P16	Z2	D	14	1
M2	J_8	D1	P18	Z1	A	14	1
M2	J_8	D1	P18	Z1	B	14	1
M2	J_8	D1	P18	Z2	C	14	1
M2	J_8	D1	P18	Z2	D	14	1
M2	J16	D1	P2	Z1	A	14	1
M2	J16	D1	P2	Z1	B	14	1
M2	J16	D1	P2	Z2	C	14	1
M2	J16	D1	P2	Z2	D	14	1
M2	J16	D1	P3	Z1	A	14	0
M2	J16	D1	P3	Z1	B	14	0
M2	J16	D1	P3	Z2	C	14	0
M2	J16	D1	P3	Z2	D	14	0
M2	J16	D1	P7	Z1	A	14	0
M2	J16	D1	P7	Z1	B	14	0
M2	J16	D1	P7	Z2	C	14	0
M2	J16	D1	P7	Z2	D	14	NA
M2	J16	D1	P8	Z1	A	14	1
M2	J16	D1	P8	Z1	B	14	0
M2	J16	D1	P8	Z2	C	14	1
M2	J16	D1	P8	Z2	D	14	1
M2	J16	D1	P9	Z1	A	14	1
M2	J16	D1	P9	Z1	B	14	1
M2	J16	D1	P9	Z2	C	14	1
M2	J16	D1	P9	Z2	D	14	1
M2	J16	D1	P10	Z1	A	14	0
M2	J16	D1	P10	Z1	B	14	0
M2	J16	D1	P10	Z2	C	14	0
M2	J16	D1	P10	Z2	D	14	0
M2	J16	D1	P12	Z1	A	14	0
M2	J16	D1	P12	Z1	B	14	0
M2	J16	D1	P12	Z2	C	14	0
M2	J16	D1	P12	Z2	D	14	0
M2	J16	D1	P13	Z1	A	14	0
M2	J16	D1	P13	Z1	B	14	0
M2	J16	D1	P13	Z2	C	14	0
M2	J16	D1	P13	Z2	D	14	0
M2	J16	D1	P16	Z1	A	14	0
M2	J16	D1	P16	Z1	B	14	0
M2	J16	D1	P16	Z2	C	14	0
M2	J16	D1	P16	Z2	D	14	0
M2	J16	D1	P15	Z1	A	14	1
M2	J16	D1	P15	Z1	B	14	0
M2	J16	D1	P15	Z2	C	14	1
M2	J16	D1	P15	Z2	D	14	1
M2	J16	D1	P17	Z1	A	14	0
M2	J16	D1	P17	Z1	B	14	0
M2	J16	D1	P17	Z2	C	14	0
M2	J16	D1	P17	Z2	D	14	0
M2	J16	D1	P18	Z1	A	14	0
M2	J16	D1	P18	Z1	B	14	1
M2	J16	D1	P18	Z2	C	14	1
M2	J16	D1	P18	Z2	D	14	1
M2	J16	D1	P19	Z1	A	14	1
M2	J16	D1	P19	Z1	B	14	1
M2	J16	D1	P19	Z2	C	14	1
M2	J16	D1	P19	Z2	D	14	1
M2	DM	D1	P1	Z1	A	14	1
M2	DM	D1	P1	Z1	B	14	0
M2	DM	D1	P1	Z2	C	14	1
M2	DM	D1	P2	Z2	D	14	1
M2	DM	D1	P2	Z1	A	14	1
M2	DM	D1	P2	Z1	B	14	1
M2	DM	D1	P3	Z2	C	14	1
M2	DM	D1	P3	Z2	D	14	1
M2	DM	D1	P3	Z1	A	14	1
M2	DM	D1	P6	Z1	B	14	1
M2	DM	D1	P6	Z2	C	14	1
M2	DM	D1	P6	Z2	D	14	1
M2	DM	D1	P5	Z1	A	14	1
M2	DM	D1	P5	Z1	B	14	1
M2	DM	D1	P5	Z2	C	14	1
M2	DM	D1	P6	Z2	D	14	1
M2	DM	D1	P6	Z1	A	14	1
M2	DM	D1	P6	Z1	B	14	1
M2	DM	D1	P7	Z2	C	14	1
M2	DM	D1	P7	Z2	D	14	1
M2	DM	D1	P7	Z1	A	14	0
M2	DM	D1	P8	Z1	B	14	0
M2	DM	D1	P8	Z2	C	14	0
M2	DM	D1	P8	Z2	D	14	0
M2	DM	D1	P9	Z1	A	14	1
M2	DM	D1	P9	Z1	B	14	1
M2	DM	D1	P9	Z2	C	14	1
M2	DM	D1	P10	Z2	D	14	0
M2	DM	D1	P10	Z1	A	14	1
M2	DM	D1	P10	Z1	B	14	1
M2	DM	D1	P11	Z2	C	14	1
M2	DM	D1	P11	Z2	D	14	1
M2	DM	D1	P11	Z1	A	14	0
M2	DM	D1	P12	Z1	B	14	0
M2	DM	D1	P12	Z2	C	14	0
M2	DM	D1	P12	Z2	D	14	0
M2	DM	D1	P13	Z1	A	14	0
M2	DM	D1	P13	Z1	B	14	0
M2	DM	D1	P13	Z2	C	14	0
M2	DM	D1	P16	Z2	D	14	0
M2	DM	D1	P16	Z1	A	14	1
M2	DM	D1	P16	Z1	B	14	1
M2	DM	D1	P15	Z2	C	14	0
M2	DM	D1	P15	Z2	D	14	0
M2	DM	D1	P15	Z1	A	14	1
M2	DM	D1	P16	Z1	B	14	1
M2	DM	D1	P16	Z2	C	14	1
M2	DM	D1	P16	Z2	D	14	1
M2	DM	D1	P17	Z1	A	14	1
M2	DM	D1	P17	Z1	B	14	1
M2	DM	D1	P17	Z2	C	14	1
M2	DM	D1	P17	Z2	D	14	0
M2	DM	D1	P18	Z1	A	14	1
M2	DM	D1	P18	Z1	B	14	1
M2	DM	D1	P18	Z2	C	14	1
M2	DM	D1	P18	Z2	D	14	1
M2	DM	D1	P19	Z1	A	14	0
M2	DM	D1	P19	Z1	B	14	1
M2	DM	D1	P19	Z2	C	14	1
M2	DM	D1	P19	Z2	D	14	1
M2	DM	D1	P20	Z1	A	14	0
M2	DM	D1	P20	Z1	B	14	0
M2	DM	D1	P20	Z2	C	14	0
M2	DM	D1	P20	Z2	D	14	0
M1	J_0	D2	P1	Z1	A	2	0
M1	J_0	D2	P1	Z1	B	2	0
M1	J_0	D2	P1	Z2	C	2	0
M1	J_0	D2	P1	Z2	D	2	0
M1	J_0	D2	P2	Z1	A	2	0
M1	J_0	D2	P2	Z1	B	2	0
M1	J_0	D2	P2	Z2	C	2	0
M1	J_0	D2	P2	Z2	D	2	0
M1	J_0	D2	P3	Z1	A	2	0
M1	J_0	D2	P3	Z1	B	2	0
M1	J_0	D2	P3	Z2	C	2	0
M1	J_0	D2	P3	Z2	D	2	0
M1	J_0	D2	P6	Z1	A	2	0
M1	J_0	D2	P6	Z1	B	2	0
M1	J_0	D2	P6	Z2	C	2	0
M1	J_0	D2	P6	Z2	D	2	0
M1	J_0	D2	P5	Z1	A	2	0
M1	J_0	D2	P5	Z1	B	2	0
M1	J_0	D2	P5	Z2	C	2	0
M1	J_0	D2	P5	Z2	D	2	0
M1	J_0	D2	P6	Z1	A	2	0
M1	J_0	D2	P6	Z1	B	2	0
M1	J_0	D2	P6	Z2	C	2	0
M1	J_0	D2	P6	Z2	D	2	0
M1	J_0	D2	P7	Z1	A	2	0
M1	J_0	D2	P7	Z1	B	2	0
M1	J_0	D2	P7	Z2	C	2	0
M1	J_0	D2	P7	Z2	D	2	0
M1	J_0	D2	P8	Z1	A	2	0
M1	J_0	D2	P8	Z1	B	2	0
M1	J_0	D2	P8	Z2	C	2	0
M1	J_0	D2	P8	Z2	D	2	0
M1	J_0	D2	P9	Z1	A	2	0
M1	J_0	D2	P9	Z1	B	2	0
M1	J_0	D2	P9	Z2	C	2	0
M1	J_0	D2	P9	Z2	D	2	0
M1	J_0	D2	P10	Z1	A	2	0
M1	J_0	D2	P10	Z1	B	2	0
M1	J_0	D2	P10	Z2	C	2	0
M1	J_0	D2	P10	Z2	D	2	0
M1	J_0	D2	P11	Z1	A	2	0
M1	J_0	D2	P11	Z1	B	2	0
M1	J_0	D2	P11	Z2	C	2	0
M1	J_0	D2	P11	Z2	D	2	0
M1	J_0	D2	P12	Z1	A	2	0
M1	J_0	D2	P12	Z1	B	2	0
M1	J_0	D2	P12	Z2	C	2	0
M1	J_0	D2	P12	Z2	D	2	0
M1	J_4	D2	P1	Z1	A	2	0
M1	J_4	D2	P1	Z1	B	2	0
M1	J_4	D2	P1	Z2	C	2	0
M1	J_4	D2	P1	Z2	D	2	0
M1	J_4	D2	P3	Z1	A	2	0
M1	J_4	D2	P3	Z1	B	2	0
M1	J_4	D2	P3	Z2	C	2	0
M1	J_4	D2	P3	Z2	D	2	0
M1	J_4	D2	P5	Z1	A	2	0
M1	J_4	D2	P5	Z1	B	2	0
M1	J_4	D2	P5	Z2	C	2	NA
M1	J_4	D2	P5	Z2	D	2	0
M1	J_4	D2	P6	Z1	A	2	0
M1	J_4	D2	P6	Z1	B	2	0
M1	J_4	D2	P6	Z2	C	2	0
M1	J_4	D2	P6	Z2	D	2	0
M1	J_4	D2	P7	Z1	A	2	0
M1	J_4	D2	P7	Z1	B	2	0
M1	J_4	D2	P7	Z2	C	2	0
M1	J_4	D2	P7	Z2	D	2	0
M1	J_4	D2	P8	Z1	A	2	0
M1	J_4	D2	P8	Z1	B	2	0
M1	J_4	D2	P8	Z2	C	2	0
M1	J_4	D2	P8	Z2	D	2	0
M1	J_4	D2	P9	Z1	A	2	0
M1	J_4	D2	P9	Z1	B	2	0
M1	J_4	D2	P9	Z2	C	2	0
M1	J_4	D2	P9	Z2	D	2	0
M1	J_4	D2	P11	Z1	A	2	0
M1	J_4	D2	P11	Z1	B	2	0
M1	J_4	D2	P11	Z2	C	2	0
M1	J_4	D2	P11	Z2	D	2	0
M1	J_4	D2	P12	Z1	A	2	0
M1	J_4	D2	P12	Z1	B	2	0
M1	J_4	D2	P12	Z2	C	2	0
M1	J_4	D2	P12	Z2	D	2	0
M1	J_4	D2	P13	Z1	A	2	0
M1	J_4	D2	P13	Z1	B	2	0
M1	J_4	D2	P13	Z2	C	2	0
M1	J_4	D2	P13	Z2	D	2	0
M1	J_4	D2	P16	Z1	A	2	0
M1	J_4	D2	P16	Z1	B	2	0
M1	J_4	D2	P16	Z2	C	2	0
M1	J_4	D2	P16	Z2	D	2	0
M1	J_4	D2	P15	Z1	A	2	0
M1	J_4	D2	P15	Z1	B	2	0
M1	J_4	D2	P15	Z2	C	2	0
M1	J_4	D2	P15	Z2	D	2	0
M1	J_4	D2	P16	Z1	A	2	0
M1	J_4	D2	P16	Z1	B	2	0
M1	J_4	D2	P16	Z2	C	2	0
M1	J_4	D2	P16	Z2	D	2	0
M1	J_8	D2	P1	Z1	A	2	0
M1	J_8	D2	P1	Z1	B	2	0
M1	J_8	D2	P1	Z2	C	2	0
M1	J_8	D2	P1	Z2	D	2	0
M1	J_8	D2	P6	Z1	A	2	0
M1	J_8	D2	P6	Z1	B	2	0
M1	J_8	D2	P6	Z2	C	2	0
M1	J_8	D2	P6	Z2	D	2	0
M1	J_8	D2	P6	Z1	A	2	0
M1	J_8	D2	P6	Z1	B	2	0
M1	J_8	D2	P6	Z2	C	2	0
M1	J_8	D2	P6	Z2	D	2	0
M1	J_8	D2	P8	Z1	A	2	0
M1	J_8	D2	P8	Z1	B	2	0
M1	J_8	D2	P8	Z2	C	2	0
M1	J_8	D2	P8	Z2	D	2	0
M1	J_8	D2	P9	Z1	A	2	0
M1	J_8	D2	P9	Z1	B	2	0
M1	J_8	D2	P9	Z2	C	2	0
M1	J_8	D2	P9	Z2	D	2	0
M1	J_8	D2	P10	Z1	A	2	0
M1	J_8	D2	P10	Z1	B	2	0
M1	J_8	D2	P10	Z2	C	2	0
M1	J_8	D2	P10	Z2	D	2	0
M1	J_8	D2	P11	Z1	A	2	0
M1	J_8	D2	P11	Z1	B	2	0
M1	J_8	D2	P11	Z2	C	2	0
M1	J_8	D2	P11	Z2	D	2	0
M1	J_8	D2	P12	Z1	A	2	0
M1	J_8	D2	P12	Z1	B	2	0
M1	J_8	D2	P12	Z2	C	2	0
M1	J_8	D2	P12	Z2	D	2	0
M1	J_8	D2	P17	Z1	A	2	0
M1	J_8	D2	P17	Z1	B	2	0
M1	J_8	D2	P17	Z2	C	2	0
M1	J_8	D2	P17	Z2	D	2	0
M1	J_8	D2	P18	Z1	A	2	0
M1	J_8	D2	P18	Z1	B	2	0
M1	J_8	D2	P18	Z2	C	2	0
M1	J_8	D2	P18	Z2	D	2	0
M1	J16	D2	P2	Z1	A	2	0
M1	J16	D2	P2	Z1	B	2	0
M1	J16	D2	P2	Z2	C	2	0
M1	J16	D2	P2	Z2	D	2	0
M1	J16	D2	P7	Z1	A	2	0
M1	J16	D2	P7	Z1	B	2	0
M1	J16	D2	P7	Z2	C	2	0
M1	J16	D2	P7	Z2	D	2	0
M1	J16	D2	P8	Z1	A	2	0
M1	J16	D2	P8	Z1	B	2	0
M1	J16	D2	P8	Z2	C	2	0
M1	J16	D2	P8	Z2	D	2	0
M1	J16	D2	P12	Z1	A	2	0
M1	J16	D2	P12	Z1	B	2	0
M1	J16	D2	P12	Z2	C	2	0
M1	J16	D2	P12	Z2	D	2	0
M1	J16	D2	P13	Z1	A	2	0
M1	J16	D2	P13	Z1	B	2	0
M1	J16	D2	P13	Z2	C	2	0
M1	J16	D2	P13	Z2	D	2	0
M1	J16	D2	P16	Z1	A	2	0
M1	J16	D2	P16	Z1	B	2	0
M1	J16	D2	P16	Z2	C	2	0
M1	J16	D2	P16	Z2	D	2	0
M1	J16	D2	P17	Z1	A	2	0
M1	J16	D2	P17	Z1	B	2	0
M1	J16	D2	P17	Z2	C	2	0
M1	J16	D2	P17	Z2	D	2	0
M1	J16	D2	P18	Z1	A	2	0
M1	J16	D2	P18	Z1	B	2	0
M1	J16	D2	P18	Z2	C	2	0
M1	J16	D2	P18	Z2	D	2	0
M1	J16	D2	P19	Z1	A	2	0
M1	J16	D2	P19	Z1	B	2	0
M1	J16	D2	P19	Z2	C	2	0
M1	J16	D2	P19	Z2	D	2	0
M1	J16	D2	P20	Z1	A	2	0
M1	J16	D2	P20	Z1	B	2	0
M1	J16	D2	P20	Z2	C	2	0
M1	J16	D2	P20	Z2	D	2	0
M1	DM	D2	P1	Z1	A	2	0
M1	DM	D2	P1	Z1	B	2	0
M1	DM	D2	P1	Z2	C	2	0
M1	DM	D2	P2	Z2	D	2	0
M1	DM	D2	P2	Z1	A	2	0
M1	DM	D2	P2	Z1	B	2	0
M1	DM	D2	P3	Z2	C	2	0
M1	DM	D2	P3	Z2	D	2	0
M1	DM	D2	P3	Z1	A	2	0
M1	DM	D2	P6	Z1	B	2	0
M1	DM	D2	P6	Z2	C	2	0
M1	DM	D2	P6	Z2	D	2	0
M1	DM	D2	P5	Z1	A	2	0
M1	DM	D2	P5	Z1	B	2	0
M1	DM	D2	P5	Z2	C	2	0
M1	DM	D2	P6	Z2	D	2	0
M1	DM	D2	P6	Z1	A	2	0
M1	DM	D2	P6	Z1	B	2	0
M1	DM	D2	P7	Z2	C	2	0
M1	DM	D2	P7	Z2	D	2	0
M1	DM	D2	P7	Z1	A	2	0
M1	DM	D2	P8	Z1	B	2	0
M1	DM	D2	P8	Z2	C	2	0
M1	DM	D2	P8	Z2	D	2	0
M1	DM	D2	P9	Z1	A	2	0
M1	DM	D2	P9	Z1	B	2	0
M1	DM	D2	P9	Z2	C	2	0
M1	DM	D2	P10	Z2	D	2	0
M1	DM	D2	P10	Z1	A	2	0
M1	DM	D2	P10	Z1	B	2	0
M1	DM	D2	P11	Z2	C	2	0
M1	DM	D2	P11	Z2	D	2	0
M1	DM	D2	P11	Z1	A	2	0
M1	DM	D2	P12	Z1	B	2	0
M1	DM	D2	P12	Z2	C	2	0
M1	DM	D2	P12	Z2	D	2	0
M1	DM	D2	P13	Z1	A	2	0
M1	DM	D2	P13	Z1	B	2	0
M1	DM	D2	P13	Z2	C	2	0
M1	DM	D2	P16	Z2	D	2	0
M1	DM	D2	P16	Z1	A	2	0
M1	DM	D2	P16	Z1	B	2	0
M1	DM	D2	P15	Z2	C	2	0
M1	DM	D2	P15	Z2	D	2	0
M1	DM	D2	P15	Z1	A	2	0
M1	DM	D2	P16	Z1	B	2	0
M1	DM	D2	P16	Z2	C	2	0
M1	DM	D2	P16	Z2	D	2	0
M1	DM	D2	P17	Z1	A	2	0
M1	DM	D2	P17	Z1	B	2	0
M1	DM	D2	P17	Z2	C	2	0
M1	DM	D2	P17	Z2	D	2	0
M1	DM	D2	P18	Z1	A	2	0
M1	DM	D2	P18	Z1	B	2	0
M1	DM	D2	P18	Z2	C	2	0
M1	DM	D2	P18	Z2	D	2	0
M1	DM	D2	P19	Z1	A	2	0
M1	DM	D2	P19	Z1	B	2	0
M1	DM	D2	P19	Z2	C	2	0
M1	DM	D2	P19	Z2	D	2	0
M1	DM	D2	P20	Z1	A	2	0
M1	DM	D2	P20	Z1	B	2	0
M1	DM	D2	P20	Z2	C	2	0
M1	DM	D2	P20	Z2	D	2	0
M2	J_0	D2	P1	Z1	A	2	0
M2	J_0	D2	P1	Z1	B	2	0
M2	J_0	D2	P1	Z2	C	2	0
M2	J_0	D2	P1	Z2	D	2	0
M2	J_0	D2	P2	Z1	A	2	0
M2	J_0	D2	P2	Z1	B	2	0
M2	J_0	D2	P2	Z2	C	2	0
M2	J_0	D2	P2	Z2	D	2	0
M2	J_0	D2	P6	Z1	A	2	0
M2	J_0	D2	P6	Z1	B	2	0
M2	J_0	D2	P6	Z2	C	2	0
M2	J_0	D2	P6	Z2	D	2	0
M2	J_0	D2	P5	Z1	A	2	0
M2	J_0	D2	P5	Z1	B	2	0
M2	J_0	D2	P5	Z2	C	2	0
M2	J_0	D2	P5	Z2	D	2	0
M2	J_0	D2	P6	Z1	A	2	0
M2	J_0	D2	P6	Z1	B	2	0
M2	J_0	D2	P6	Z2	C	2	0
M2	J_0	D2	P6	Z2	D	2	0
M2	J_0	D2	P7	Z1	A	2	0
M2	J_0	D2	P7	Z1	B	2	0
M2	J_0	D2	P7	Z2	C	2	0
M2	J_0	D2	P7	Z2	D	2	0
M2	J_0	D2	P8	Z1	A	2	0
M2	J_0	D2	P8	Z1	B	2	0
M2	J_0	D2	P8	Z2	C	2	0
M2	J_0	D2	P8	Z2	D	2	0
M2	J_0	D2	P9	Z1	A	2	0
M2	J_0	D2	P9	Z1	B	2	0
M2	J_0	D2	P9	Z2	C	2	0
M2	J_0	D2	P9	Z2	D	2	0
M2	J_0	D2	P10	Z1	A	2	0
M2	J_0	D2	P10	Z1	B	2	0
M2	J_0	D2	P10	Z2	C	2	0
M2	J_0	D2	P10	Z2	D	2	0
M2	J_0	D2	P11	Z1	A	2	0
M2	J_0	D2	P11	Z1	B	2	0
M2	J_0	D2	P11	Z2	C	2	0
M2	J_0	D2	P11	Z2	D	2	0
M2	J_0	D2	P12	Z1	A	2	0
M2	J_0	D2	P12	Z1	B	2	0
M2	J_0	D2	P12	Z2	C	2	0
M2	J_0	D2	P12	Z2	D	2	0
M2	J_4	D2	P1	Z1	A	2	0
M2	J_4	D2	P1	Z1	B	2	0
M2	J_4	D2	P1	Z2	C	2	0
M2	J_4	D2	P1	Z2	D	2	0
M2	J_4	D2	P2	Z1	A	2	0
M2	J_4	D2	P2	Z1	B	2	0
M2	J_4	D2	P2	Z2	C	2	0
M2	J_4	D2	P2	Z2	D	2	0
M2	J_4	D2	P3	Z1	A	2	0
M2	J_4	D2	P3	Z1	B	2	0
M2	J_4	D2	P3	Z2	C	2	0
M2	J_4	D2	P3	Z2	D	2	0
M2	J_4	D2	P6	Z1	A	2	0
M2	J_4	D2	P6	Z1	B	2	0
M2	J_4	D2	P6	Z2	C	2	0
M2	J_4	D2	P6	Z2	D	2	0
M2	J_4	D2	P5	Z1	A	2	0
M2	J_4	D2	P5	Z1	B	2	0
M2	J_4	D2	P5	Z2	C	2	0
M2	J_4	D2	P5	Z2	D	2	0
M2	J_4	D2	P6	Z1	A	2	0
M2	J_4	D2	P6	Z1	B	2	0
M2	J_4	D2	P6	Z2	C	2	0
M2	J_4	D2	P6	Z2	D	2	0
M2	J_4	D2	P8	Z1	A	2	0
M2	J_4	D2	P8	Z1	B	2	0
M2	J_4	D2	P8	Z2	C	2	0
M2	J_4	D2	P8	Z2	D	2	0
M2	J_4	D2	P9	Z1	A	2	0
M2	J_4	D2	P9	Z1	B	2	0
M2	J_4	D2	P9	Z2	C	2	0
M2	J_4	D2	P9	Z2	D	2	NA
M2	J_4	D2	P10	Z1	A	2	0
M2	J_4	D2	P10	Z1	B	2	0
M2	J_4	D2	P10	Z2	C	2	0
M2	J_4	D2	P10	Z2	D	2	0
M2	J_4	D2	P11	Z1	A	2	0
M2	J_4	D2	P11	Z1	B	2	0
M2	J_4	D2	P11	Z2	C	2	0
M2	J_4	D2	P11	Z2	D	2	0
M2	J_4	D2	P12	Z1	A	2	0
M2	J_4	D2	P12	Z1	B	2	0
M2	J_4	D2	P12	Z2	C	2	0
M2	J_4	D2	P12	Z2	D	2	0
M2	J_4	D2	P13	Z1	A	2	0
M2	J_4	D2	P13	Z1	B	2	0
M2	J_4	D2	P13	Z2	C	2	0
M2	J_4	D2	P13	Z2	D	2	0
M2	J_4	D2	P16	Z1	A	2	0
M2	J_4	D2	P16	Z1	B	2	0
M2	J_4	D2	P16	Z2	C	2	0
M2	J_4	D2	P16	Z2	D	2	0
M2	J_4	D2	P16	Z1	A	2	0
M2	J_4	D2	P16	Z1	B	2	0
M2	J_4	D2	P16	Z2	C	2	0
M2	J_4	D2	P16	Z2	D	2	0
M2	J_8	D2	P1	Z1	A	2	0
M2	J_8	D2	P1	Z1	B	2	0
M2	J_8	D2	P1	Z2	C	2	0
M2	J_8	D2	P1	Z2	D	2	0
M2	J_8	D2	P2	Z1	A	2	0
M2	J_8	D2	P2	Z1	B	2	0
M2	J_8	D2	P2	Z2	C	2	0
M2	J_8	D2	P2	Z2	D	2	0
M2	J_8	D2	P5	Z1	A	2	0
M2	J_8	D2	P5	Z1	B	2	0
M2	J_8	D2	P5	Z2	C	2	0
M2	J_8	D2	P5	Z2	D	2	0
M2	J_8	D2	P6	Z1	A	2	0
M2	J_8	D2	P6	Z1	B	2	0
M2	J_8	D2	P6	Z2	C	2	0
M2	J_8	D2	P6	Z2	D	2	0
M2	J_8	D2	P7	Z1	A	2	0
M2	J_8	D2	P7	Z1	B	2	0
M2	J_8	D2	P7	Z2	C	2	0
M2	J_8	D2	P7	Z2	D	2	0
M2	J_8	D2	P8	Z1	A	2	0
M2	J_8	D2	P8	Z1	B	2	0
M2	J_8	D2	P8	Z2	C	2	0
M2	J_8	D2	P8	Z2	D	2	0
M2	J_8	D2	P9	Z1	A	2	0
M2	J_8	D2	P9	Z1	B	2	0
M2	J_8	D2	P9	Z2	C	2	0
M2	J_8	D2	P9	Z2	D	2	0
M2	J_8	D2	P10	Z1	A	2	0
M2	J_8	D2	P10	Z1	B	2	0
M2	J_8	D2	P10	Z2	C	2	0
M2	J_8	D2	P10	Z2	D	2	0
M2	J_8	D2	P11	Z1	A	2	0
M2	J_8	D2	P11	Z1	B	2	0
M2	J_8	D2	P11	Z2	C	2	0
M2	J_8	D2	P11	Z2	D	2	0
M2	J_8	D2	P12	Z1	A	2	0
M2	J_8	D2	P12	Z1	B	2	0
M2	J_8	D2	P12	Z2	C	2	0
M2	J_8	D2	P12	Z2	D	2	0
M2	J_8	D2	P13	Z1	A	2	0
M2	J_8	D2	P13	Z1	B	2	0
M2	J_8	D2	P13	Z2	C	2	0
M2	J_8	D2	P13	Z2	D	2	0
M2	J_8	D2	P16	Z1	A	2	0
M2	J_8	D2	P16	Z1	B	2	0
M2	J_8	D2	P16	Z2	C	2	0
M2	J_8	D2	P16	Z2	D	2	0
M2	J_8	D2	P15	Z1	A	2	0
M2	J_8	D2	P15	Z1	B	2	0
M2	J_8	D2	P15	Z2	C	2	0
M2	J_8	D2	P15	Z2	D	2	0
M2	J_8	D2	P16	Z1	A	2	0
M2	J_8	D2	P16	Z1	B	2	0
M2	J_8	D2	P16	Z2	C	2	0
M2	J_8	D2	P16	Z2	D	2	0
M2	J_8	D2	P17	Z1	A	2	NA
M2	J_8	D2	P17	Z1	B	2	NA
M2	J_8	D2	P17	Z2	C	2	NA
M2	J_8	D2	P17	Z2	D	2	NA
M2	J16	D2	P1	Z1	A	2	0
M2	J16	D2	P1	Z1	B	2	0
M2	J16	D2	P1	Z2	C	2	0
M2	J16	D2	P1	Z2	D	2	0
M2	J16	D2	P5	Z1	A	2	0
M2	J16	D2	P5	Z1	B	2	0
M2	J16	D2	P5	Z2	C	2	0
M2	J16	D2	P5	Z2	D	2	0
M2	J16	D2	P6	Z1	A	2	0
M2	J16	D2	P6	Z1	B	2	0
M2	J16	D2	P6	Z2	C	2	0
M2	J16	D2	P6	Z2	D	2	0
M2	J16	D2	P7	Z1	A	2	0
M2	J16	D2	P7	Z1	B	2	0
M2	J16	D2	P7	Z2	C	2	0
M2	J16	D2	P7	Z2	D	2	0
M2	J16	D2	P8	Z1	A	2	0
M2	J16	D2	P8	Z1	B	2	0
M2	J16	D2	P8	Z2	C	2	0
M2	J16	D2	P8	Z2	D	2	0
M2	J16	D2	P10	Z1	A	2	0
M2	J16	D2	P10	Z1	B	2	0
M2	J16	D2	P10	Z2	C	2	0
M2	J16	D2	P10	Z2	D	2	0
M2	J16	D2	P13	Z1	A	2	0
M2	J16	D2	P13	Z1	B	2	0
M2	J16	D2	P13	Z2	C	2	0
M2	J16	D2	P13	Z2	D	2	0
M2	J16	D2	P15	Z1	A	2	0
M2	J16	D2	P15	Z1	B	2	0
M2	J16	D2	P15	Z2	C	2	0
M2	J16	D2	P15	Z2	D	2	0
M2	J16	D2	P16	Z1	A	2	0
M2	J16	D2	P16	Z1	B	2	0
M2	J16	D2	P16	Z2	C	2	0
M2	J16	D2	P16	Z2	D	2	0
M2	J16	D2	P17	Z1	A	2	0
M2	J16	D2	P17	Z1	B	2	0
M2	J16	D2	P17	Z2	C	2	0
M2	J16	D2	P17	Z2	D	2	0
M2	J16	D2	P18	Z1	A	2	0
M2	J16	D2	P18	Z1	B	2	0
M2	J16	D2	P18	Z2	C	2	0
M2	J16	D2	P18	Z2	D	2	0
M2	J16	D2	P20	Z1	A	2	0
M2	J16	D2	P20	Z1	B	2	0
M2	J16	D2	P20	Z2	C	2	0
M2	J16	D2	P20	Z2	D	2	0
M2	DM	D2	P1	Z1	A	2	0
M2	DM	D2	P1	Z1	B	2	0
M2	DM	D2	P1	Z2	C	2	0
M2	DM	D2	P2	Z2	D	2	0
M2	DM	D2	P2	Z1	A	2	0
M2	DM	D2	P2	Z1	B	2	0
M2	DM	D2	P3	Z2	C	2	0
M2	DM	D2	P3	Z2	D	2	0
M2	DM	D2	P3	Z1	A	2	0
M2	DM	D2	P6	Z1	B	2	0
M2	DM	D2	P6	Z2	C	2	0
M2	DM	D2	P6	Z2	D	2	0
M2	DM	D2	P5	Z1	A	2	0
M2	DM	D2	P5	Z1	B	2	0
M2	DM	D2	P5	Z2	C	2	0
M2	DM	D2	P6	Z2	D	2	0
M2	DM	D2	P6	Z1	A	2	0
M2	DM	D2	P6	Z1	B	2	0
M2	DM	D2	P7	Z2	C	2	0
M2	DM	D2	P7	Z2	D	2	0
M2	DM	D2	P7	Z1	A	2	0
M2	DM	D2	P8	Z1	B	2	0
M2	DM	D2	P8	Z2	C	2	0
M2	DM	D2	P8	Z2	D	2	0
M2	DM	D2	P9	Z1	A	2	0
M2	DM	D2	P9	Z1	B	2	0
M2	DM	D2	P9	Z2	C	2	0
M2	DM	D2	P10	Z2	D	2	0
M2	DM	D2	P10	Z1	A	2	0
M2	DM	D2	P10	Z1	B	2	0
M2	DM	D2	P11	Z2	C	2	0
M2	DM	D2	P11	Z2	D	2	0
M2	DM	D2	P11	Z1	A	2	0
M2	DM	D2	P12	Z1	B	2	0
M2	DM	D2	P12	Z2	C	2	0
M2	DM	D2	P12	Z2	D	2	0
M2	DM	D2	P13	Z1	A	2	0
M2	DM	D2	P13	Z1	B	2	0
M2	DM	D2	P13	Z2	C	2	0
M2	DM	D2	P16	Z2	D	2	0
M2	DM	D2	P16	Z1	A	2	0
M2	DM	D2	P16	Z1	B	2	0
M2	DM	D2	P15	Z2	C	2	0
M2	DM	D2	P15	Z2	D	2	0
M2	DM	D2	P15	Z1	A	2	0
M2	DM	D2	P16	Z1	B	2	0
M2	DM	D2	P16	Z2	C	2	0
M2	DM	D2	P16	Z2	D	2	0
M2	DM	D2	P17	Z1	A	2	0
M2	DM	D2	P17	Z1	B	2	0
M2	DM	D2	P17	Z2	C	2	0
M2	DM	D2	P17	Z2	D	2	0
M2	DM	D2	P18	Z1	A	2	0
M2	DM	D2	P18	Z1	B	2	0
M2	DM	D2	P18	Z2	C	2	0
M2	DM	D2	P18	Z2	D	2	0
M2	DM	D2	P19	Z1	A	2	NA
M2	DM	D2	P19	Z1	B	2	NA
M2	DM	D2	P19	Z2	C	2	NA
M2	DM	D2	P19	Z2	D	2	NA
M2	DM	D2	P20	Z1	A	2	0
M2	DM	D2	P20	Z1	B	2	0
M2	DM	D2	P20	Z2	C	2	0
M2	DM	D2	P20	Z2	D	2	0
M1	J_0	D2	P1	Z1	A	6	0
M1	J_0	D2	P1	Z1	B	6	0
M1	J_0	D2	P1	Z2	C	6	0
M1	J_0	D2	P1	Z2	D	6	0
M1	J_0	D2	P2	Z1	A	6	0
M1	J_0	D2	P2	Z1	B	6	0
M1	J_0	D2	P2	Z2	C	6	0
M1	J_0	D2	P2	Z2	D	6	0
M1	J_0	D2	P3	Z1	A	6	0
M1	J_0	D2	P3	Z1	B	6	0
M1	J_0	D2	P3	Z2	C	6	0
M1	J_0	D2	P3	Z2	D	6	0
M1	J_0	D2	P6	Z1	A	6	1
M1	J_0	D2	P6	Z1	B	6	1
M1	J_0	D2	P6	Z2	C	6	0
M1	J_0	D2	P6	Z2	D	6	1
M1	J_0	D2	P5	Z1	A	6	1
M1	J_0	D2	P5	Z1	B	6	1
M1	J_0	D2	P5	Z2	C	6	0
M1	J_0	D2	P5	Z2	D	6	0
M1	J_0	D2	P6	Z1	A	6	1
M1	J_0	D2	P6	Z1	B	6	0
M1	J_0	D2	P6	Z2	C	6	0
M1	J_0	D2	P6	Z2	D	6	0
M1	J_0	D2	P7	Z1	A	6	0
M1	J_0	D2	P7	Z1	B	6	0
M1	J_0	D2	P7	Z2	C	6	0
M1	J_0	D2	P7	Z2	D	6	0
M1	J_0	D2	P8	Z1	A	6	0
M1	J_0	D2	P8	Z1	B	6	0
M1	J_0	D2	P8	Z2	C	6	0
M1	J_0	D2	P8	Z2	D	6	0
M1	J_0	D2	P9	Z1	A	6	0
M1	J_0	D2	P9	Z1	B	6	0
M1	J_0	D2	P9	Z2	C	6	1
M1	J_0	D2	P9	Z2	D	6	0
M1	J_0	D2	P10	Z1	A	6	0
M1	J_0	D2	P10	Z1	B	6	0
M1	J_0	D2	P10	Z2	C	6	0
M1	J_0	D2	P10	Z2	D	6	0
M1	J_0	D2	P11	Z1	A	6	1
M1	J_0	D2	P11	Z1	B	6	0
M1	J_0	D2	P11	Z2	C	6	0
M1	J_0	D2	P11	Z2	D	6	0
M1	J_0	D2	P12	Z1	A	6	0
M1	J_0	D2	P12	Z1	B	6	0
M1	J_0	D2	P12	Z2	C	6	0
M1	J_0	D2	P12	Z2	D	6	0
M1	J_4	D2	P1	Z1	A	6	0
M1	J_4	D2	P1	Z1	B	6	0
M1	J_4	D2	P1	Z2	C	6	0
M1	J_4	D2	P1	Z2	D	6	0
M1	J_4	D2	P3	Z1	A	6	1
M1	J_4	D2	P3	Z1	B	6	0
M1	J_4	D2	P3	Z2	C	6	0
M1	J_4	D2	P3	Z2	D	6	0
M1	J_4	D2	P5	Z1	A	6	1
M1	J_4	D2	P5	Z1	B	6	0
M1	J_4	D2	P5	Z2	C	6	0
M1	J_4	D2	P5	Z2	D	6	0
M1	J_4	D2	P6	Z1	A	6	0
M1	J_4	D2	P6	Z1	B	6	0
M1	J_4	D2	P6	Z2	C	6	0
M1	J_4	D2	P6	Z2	D	6	1
M1	J_4	D2	P7	Z1	A	6	0
M1	J_4	D2	P7	Z1	B	6	0
M1	J_4	D2	P7	Z2	C	6	0
M1	J_4	D2	P7	Z2	D	6	1
M1	J_4	D2	P8	Z1	A	6	0
M1	J_4	D2	P8	Z1	B	6	0
M1	J_4	D2	P8	Z2	C	6	0
M1	J_4	D2	P8	Z2	D	6	0
M1	J_4	D2	P9	Z1	A	6	0
M1	J_4	D2	P9	Z1	B	6	0
M1	J_4	D2	P9	Z2	C	6	0
M1	J_4	D2	P9	Z2	D	6	0
M1	J_4	D2	P11	Z1	A	6	0
M1	J_4	D2	P11	Z1	B	6	0
M1	J_4	D2	P11	Z2	C	6	0
M1	J_4	D2	P11	Z2	D	6	0
M1	J_4	D2	P12	Z1	A	6	0
M1	J_4	D2	P12	Z1	B	6	0
M1	J_4	D2	P12	Z2	C	6	0
M1	J_4	D2	P12	Z2	D	6	0
M1	J_4	D2	P13	Z1	A	6	0
M1	J_4	D2	P13	Z1	B	6	0
M1	J_4	D2	P13	Z2	C	6	0
M1	J_4	D2	P13	Z2	D	6	0
M1	J_4	D2	P16	Z1	A	6	0
M1	J_4	D2	P16	Z1	B	6	0
M1	J_4	D2	P16	Z2	C	6	0
M1	J_4	D2	P16	Z2	D	6	0
M1	J_4	D2	P15	Z1	A	6	0
M1	J_4	D2	P15	Z1	B	6	0
M1	J_4	D2	P15	Z2	C	6	0
M1	J_4	D2	P15	Z2	D	6	0
M1	J_4	D2	P16	Z1	A	6	1
M1	J_4	D2	P16	Z1	B	6	0
M1	J_4	D2	P16	Z2	C	6	0
M1	J_4	D2	P16	Z2	D	6	0
M1	J_8	D2	P1	Z1	A	6	0
M1	J_8	D2	P1	Z1	B	6	0
M1	J_8	D2	P1	Z2	C	6	0
M1	J_8	D2	P1	Z2	D	6	0
M1	J_8	D2	P6	Z1	A	6	0
M1	J_8	D2	P6	Z1	B	6	0
M1	J_8	D2	P6	Z2	C	6	0
M1	J_8	D2	P6	Z2	D	6	0
M1	J_8	D2	P6	Z1	A	6	0
M1	J_8	D2	P6	Z1	B	6	0
M1	J_8	D2	P6	Z2	C	6	0
M1	J_8	D2	P6	Z2	D	6	0
M1	J_8	D2	P8	Z1	A	6	0
M1	J_8	D2	P8	Z1	B	6	0
M1	J_8	D2	P8	Z2	C	6	0
M1	J_8	D2	P8	Z2	D	6	0
M1	J_8	D2	P9	Z1	A	6	0
M1	J_8	D2	P9	Z1	B	6	0
M1	J_8	D2	P9	Z2	C	6	0
M1	J_8	D2	P9	Z2	D	6	0
M1	J_8	D2	P10	Z1	A	6	0
M1	J_8	D2	P10	Z1	B	6	0
M1	J_8	D2	P10	Z2	C	6	0
M1	J_8	D2	P10	Z2	D	6	0
M1	J_8	D2	P11	Z1	A	6	0
M1	J_8	D2	P11	Z1	B	6	0
M1	J_8	D2	P11	Z2	C	6	0
M1	J_8	D2	P11	Z2	D	6	0
M1	J_8	D2	P12	Z1	A	6	0
M1	J_8	D2	P12	Z1	B	6	0
M1	J_8	D2	P12	Z2	C	6	0
M1	J_8	D2	P12	Z2	D	6	0
M1	J_8	D2	P17	Z1	A	6	0
M1	J_8	D2	P17	Z1	B	6	0
M1	J_8	D2	P17	Z2	C	6	0
M1	J_8	D2	P17	Z2	D	6	0
M1	J_8	D2	P18	Z1	A	6	0
M1	J_8	D2	P18	Z1	B	6	0
M1	J_8	D2	P18	Z2	C	6	0
M1	J_8	D2	P18	Z2	D	6	0
M1	J16	D2	P2	Z1	A	6	0
M1	J16	D2	P2	Z1	B	6	0
M1	J16	D2	P2	Z2	C	6	0
M1	J16	D2	P2	Z2	D	6	0
M1	J16	D2	P7	Z1	A	6	0
M1	J16	D2	P7	Z1	B	6	0
M1	J16	D2	P7	Z2	C	6	0
M1	J16	D2	P7	Z2	D	6	0
M1	J16	D2	P8	Z1	A	6	0
M1	J16	D2	P8	Z1	B	6	0
M1	J16	D2	P8	Z2	C	6	0
M1	J16	D2	P8	Z2	D	6	0
M1	J16	D2	P12	Z1	A	6	0
M1	J16	D2	P12	Z1	B	6	0
M1	J16	D2	P12	Z2	C	6	0
M1	J16	D2	P12	Z2	D	6	0
M1	J16	D2	P13	Z1	A	6	0
M1	J16	D2	P13	Z1	B	6	0
M1	J16	D2	P13	Z2	C	6	0
M1	J16	D2	P13	Z2	D	6	0
M1	J16	D2	P16	Z1	A	6	0
M1	J16	D2	P16	Z1	B	6	0
M1	J16	D2	P16	Z2	C	6	0
M1	J16	D2	P16	Z2	D	6	0
M1	J16	D2	P17	Z1	A	6	0
M1	J16	D2	P17	Z1	B	6	0
M1	J16	D2	P17	Z2	C	6	0
M1	J16	D2	P17	Z2	D	6	0
M1	J16	D2	P18	Z1	A	6	0
M1	J16	D2	P18	Z1	B	6	0
M1	J16	D2	P18	Z2	C	6	0
M1	J16	D2	P18	Z2	D	6	0
M1	J16	D2	P19	Z1	A	6	0
M1	J16	D2	P19	Z1	B	6	0
M1	J16	D2	P19	Z2	C	6	0
M1	J16	D2	P19	Z2	D	6	0
M1	J16	D2	P20	Z1	A	6	0
M1	J16	D2	P20	Z1	B	6	0
M1	J16	D2	P20	Z2	C	6	0
M1	J16	D2	P20	Z2	D	6	0
M1	DM	D2	P1	Z1	A	6	0
M1	DM	D2	P1	Z1	B	6	0
M1	DM	D2	P1	Z2	C	6	0
M1	DM	D2	P2	Z2	D	6	0
M1	DM	D2	P2	Z1	A	6	0
M1	DM	D2	P2	Z1	B	6	0
M1	DM	D2	P3	Z2	C	6	0
M1	DM	D2	P3	Z2	D	6	0
M1	DM	D2	P3	Z1	A	6	0
M1	DM	D2	P6	Z1	B	6	1
M1	DM	D2	P6	Z2	C	6	0
M1	DM	D2	P6	Z2	D	6	0
M1	DM	D2	P5	Z1	A	6	0
M1	DM	D2	P5	Z1	B	6	0
M1	DM	D2	P5	Z2	C	6	0
M1	DM	D2	P6	Z2	D	6	0
M1	DM	D2	P6	Z1	A	6	0
M1	DM	D2	P6	Z1	B	6	1
M1	DM	D2	P7	Z2	C	6	0
M1	DM	D2	P7	Z2	D	6	0
M1	DM	D2	P7	Z1	A	6	0
M1	DM	D2	P8	Z1	B	6	0
M1	DM	D2	P8	Z2	C	6	0
M1	DM	D2	P8	Z2	D	6	1
M1	DM	D2	P9	Z1	A	6	0
M1	DM	D2	P9	Z1	B	6	0
M1	DM	D2	P9	Z2	C	6	1
M1	DM	D2	P10	Z2	D	6	0
M1	DM	D2	P10	Z1	A	6	0
M1	DM	D2	P10	Z1	B	6	0
M1	DM	D2	P11	Z2	C	6	1
M1	DM	D2	P11	Z2	D	6	0
M1	DM	D2	P11	Z1	A	6	0
M1	DM	D2	P12	Z1	B	6	0
M1	DM	D2	P12	Z2	C	6	0
M1	DM	D2	P12	Z2	D	6	0
M1	DM	D2	P13	Z1	A	6	0
M1	DM	D2	P13	Z1	B	6	0
M1	DM	D2	P13	Z2	C	6	0
M1	DM	D2	P16	Z2	D	6	0
M1	DM	D2	P16	Z1	A	6	0
M1	DM	D2	P16	Z1	B	6	0
M1	DM	D2	P15	Z2	C	6	0
M1	DM	D2	P15	Z2	D	6	0
M1	DM	D2	P15	Z1	A	6	0
M1	DM	D2	P16	Z1	B	6	0
M1	DM	D2	P16	Z2	C	6	0
M1	DM	D2	P16	Z2	D	6	0
M1	DM	D2	P17	Z1	A	6	0
M1	DM	D2	P17	Z1	B	6	0
M1	DM	D2	P17	Z2	C	6	0
M1	DM	D2	P17	Z2	D	6	0
M1	DM	D2	P18	Z1	A	6	0
M1	DM	D2	P18	Z1	B	6	0
M1	DM	D2	P18	Z2	C	6	0
M1	DM	D2	P18	Z2	D	6	0
M1	DM	D2	P19	Z1	A	6	0
M1	DM	D2	P19	Z1	B	6	0
M1	DM	D2	P19	Z2	C	6	0
M1	DM	D2	P19	Z2	D	6	0
M1	DM	D2	P20	Z1	A	6	0
M1	DM	D2	P20	Z1	B	6	0
M1	DM	D2	P20	Z2	C	6	0
M1	DM	D2	P20	Z2	D	6	0
M2	J_0	D2	P1	Z1	A	6	1
M2	J_0	D2	P1	Z1	B	6	0
M2	J_0	D2	P1	Z2	C	6	0
M2	J_0	D2	P1	Z2	D	6	0
M2	J_0	D2	P2	Z1	A	6	1
M2	J_0	D2	P2	Z1	B	6	0
M2	J_0	D2	P2	Z2	C	6	0
M2	J_0	D2	P2	Z2	D	6	0
M2	J_0	D2	P6	Z1	A	6	0
M2	J_0	D2	P6	Z1	B	6	0
M2	J_0	D2	P6	Z2	C	6	0
M2	J_0	D2	P6	Z2	D	6	0
M2	J_0	D2	P5	Z1	A	6	0
M2	J_0	D2	P5	Z1	B	6	0
M2	J_0	D2	P5	Z2	C	6	0
M2	J_0	D2	P5	Z2	D	6	0
M2	J_0	D2	P6	Z1	A	6	0
M2	J_0	D2	P6	Z1	B	6	0
M2	J_0	D2	P6	Z2	C	6	0
M2	J_0	D2	P6	Z2	D	6	0
M2	J_0	D2	P7	Z1	A	6	0
M2	J_0	D2	P7	Z1	B	6	0
M2	J_0	D2	P7	Z2	C	6	0
M2	J_0	D2	P7	Z2	D	6	0
M2	J_0	D2	P8	Z1	A	6	0
M2	J_0	D2	P8	Z1	B	6	0
M2	J_0	D2	P8	Z2	C	6	0
M2	J_0	D2	P8	Z2	D	6	0
M2	J_0	D2	P9	Z1	A	6	0
M2	J_0	D2	P9	Z1	B	6	0
M2	J_0	D2	P9	Z2	C	6	0
M2	J_0	D2	P9	Z2	D	6	0
M2	J_0	D2	P10	Z1	A	6	0
M2	J_0	D2	P10	Z1	B	6	0
M2	J_0	D2	P10	Z2	C	6	0
M2	J_0	D2	P10	Z2	D	6	0
M2	J_0	D2	P11	Z1	A	6	0
M2	J_0	D2	P11	Z1	B	6	0
M2	J_0	D2	P11	Z2	C	6	0
M2	J_0	D2	P11	Z2	D	6	0
M2	J_0	D2	P12	Z1	A	6	0
M2	J_0	D2	P12	Z1	B	6	0
M2	J_0	D2	P12	Z2	C	6	0
M2	J_0	D2	P12	Z2	D	6	0
M2	J_4	D2	P1	Z1	A	6	0
M2	J_4	D2	P1	Z1	B	6	0
M2	J_4	D2	P1	Z2	C	6	0
M2	J_4	D2	P1	Z2	D	6	0
M2	J_4	D2	P2	Z1	A	6	0
M2	J_4	D2	P2	Z1	B	6	0
M2	J_4	D2	P2	Z2	C	6	0
M2	J_4	D2	P2	Z2	D	6	0
M2	J_4	D2	P3	Z1	A	6	0
M2	J_4	D2	P3	Z1	B	6	0
M2	J_4	D2	P3	Z2	C	6	0
M2	J_4	D2	P3	Z2	D	6	0
M2	J_4	D2	P6	Z1	A	6	0
M2	J_4	D2	P6	Z1	B	6	0
M2	J_4	D2	P6	Z2	C	6	0
M2	J_4	D2	P6	Z2	D	6	0
M2	J_4	D2	P5	Z1	A	6	0
M2	J_4	D2	P5	Z1	B	6	0
M2	J_4	D2	P5	Z2	C	6	0
M2	J_4	D2	P5	Z2	D	6	0
M2	J_4	D2	P6	Z1	A	6	0
M2	J_4	D2	P6	Z1	B	6	0
M2	J_4	D2	P6	Z2	C	6	0
M2	J_4	D2	P6	Z2	D	6	0
M2	J_4	D2	P8	Z1	A	6	0
M2	J_4	D2	P8	Z1	B	6	0
M2	J_4	D2	P8	Z2	C	6	0
M2	J_4	D2	P8	Z2	D	6	0
M2	J_4	D2	P9	Z1	A	6	NA
M2	J_4	D2	P9	Z1	B	6	0
M2	J_4	D2	P9	Z2	C	6	0
M2	J_4	D2	P9	Z2	D	6	0
M2	J_4	D2	P10	Z1	A	6	0
M2	J_4	D2	P10	Z1	B	6	0
M2	J_4	D2	P10	Z2	C	6	0
M2	J_4	D2	P10	Z2	D	6	0
M2	J_4	D2	P11	Z1	A	6	0
M2	J_4	D2	P11	Z1	B	6	0
M2	J_4	D2	P11	Z2	C	6	0
M2	J_4	D2	P11	Z2	D	6	0
M2	J_4	D2	P12	Z1	A	6	0
M2	J_4	D2	P12	Z1	B	6	0
M2	J_4	D2	P12	Z2	C	6	0
M2	J_4	D2	P12	Z2	D	6	0
M2	J_4	D2	P13	Z1	A	6	0
M2	J_4	D2	P13	Z1	B	6	0
M2	J_4	D2	P13	Z2	C	6	0
M2	J_4	D2	P13	Z2	D	6	0
M2	J_4	D2	P16	Z1	A	6	1
M2	J_4	D2	P16	Z1	B	6	1
M2	J_4	D2	P16	Z2	C	6	0
M2	J_4	D2	P16	Z2	D	6	0
M2	J_4	D2	P16	Z1	A	6	0
M2	J_4	D2	P16	Z1	B	6	0
M2	J_4	D2	P16	Z2	C	6	0
M2	J_4	D2	P16	Z2	D	6	0
M2	J_8	D2	P1	Z1	A	6	0
M2	J_8	D2	P1	Z1	B	6	0
M2	J_8	D2	P1	Z2	C	6	0
M2	J_8	D2	P1	Z2	D	6	1
M2	J_8	D2	P2	Z1	A	6	0
M2	J_8	D2	P2	Z1	B	6	0
M2	J_8	D2	P2	Z2	C	6	0
M2	J_8	D2	P2	Z2	D	6	0
M2	J_8	D2	P5	Z1	A	6	0
M2	J_8	D2	P5	Z1	B	6	0
M2	J_8	D2	P5	Z2	C	6	0
M2	J_8	D2	P5	Z2	D	6	0
M2	J_8	D2	P6	Z1	A	6	0
M2	J_8	D2	P6	Z1	B	6	0
M2	J_8	D2	P6	Z2	C	6	0
M2	J_8	D2	P6	Z2	D	6	0
M2	J_8	D2	P7	Z1	A	6	0
M2	J_8	D2	P7	Z1	B	6	0
M2	J_8	D2	P7	Z2	C	6	0
M2	J_8	D2	P7	Z2	D	6	0
M2	J_8	D2	P8	Z1	A	6	0
M2	J_8	D2	P8	Z1	B	6	0
M2	J_8	D2	P8	Z2	C	6	0
M2	J_8	D2	P8	Z2	D	6	0
M2	J_8	D2	P9	Z1	A	6	0
M2	J_8	D2	P9	Z1	B	6	0
M2	J_8	D2	P9	Z2	C	6	0
M2	J_8	D2	P9	Z2	D	6	0
M2	J_8	D2	P10	Z1	A	6	0
M2	J_8	D2	P10	Z1	B	6	0
M2	J_8	D2	P10	Z2	C	6	0
M2	J_8	D2	P10	Z2	D	6	0
M2	J_8	D2	P11	Z1	A	6	1
M2	J_8	D2	P11	Z1	B	6	0
M2	J_8	D2	P11	Z2	C	6	0
M2	J_8	D2	P11	Z2	D	6	0
M2	J_8	D2	P12	Z1	A	6	1
M2	J_8	D2	P12	Z1	B	6	0
M2	J_8	D2	P12	Z2	C	6	0
M2	J_8	D2	P12	Z2	D	6	0
M2	J_8	D2	P13	Z1	A	6	0
M2	J_8	D2	P13	Z1	B	6	0
M2	J_8	D2	P13	Z2	C	6	0
M2	J_8	D2	P13	Z2	D	6	0
M2	J_8	D2	P16	Z1	A	6	0
M2	J_8	D2	P16	Z1	B	6	0
M2	J_8	D2	P16	Z2	C	6	0
M2	J_8	D2	P16	Z2	D	6	0
M2	J_8	D2	P15	Z1	A	6	0
M2	J_8	D2	P15	Z1	B	6	0
M2	J_8	D2	P15	Z2	C	6	0
M2	J_8	D2	P15	Z2	D	6	0
M2	J_8	D2	P16	Z1	A	6	0
M2	J_8	D2	P16	Z1	B	6	0
M2	J_8	D2	P16	Z2	C	6	0
M2	J_8	D2	P16	Z2	D	6	0
M2	J_8	D2	P17	Z1	A	6	0
M2	J_8	D2	P17	Z1	B	6	0
M2	J_8	D2	P17	Z2	C	6	0
M2	J_8	D2	P17	Z2	D	6	0
M2	J16	D2	P1	Z1	A	6	0
M2	J16	D2	P1	Z1	B	6	0
M2	J16	D2	P1	Z2	C	6	0
M2	J16	D2	P1	Z2	D	6	0
M2	J16	D2	P5	Z1	A	6	0
M2	J16	D2	P5	Z1	B	6	0
M2	J16	D2	P5	Z2	C	6	0
M2	J16	D2	P5	Z2	D	6	0
M2	J16	D2	P6	Z1	A	6	0
M2	J16	D2	P6	Z1	B	6	0
M2	J16	D2	P6	Z2	C	6	0
M2	J16	D2	P6	Z2	D	6	0
M2	J16	D2	P7	Z1	A	6	0
M2	J16	D2	P7	Z1	B	6	0
M2	J16	D2	P7	Z2	C	6	0
M2	J16	D2	P7	Z2	D	6	0
M2	J16	D2	P8	Z1	A	6	0
M2	J16	D2	P8	Z1	B	6	0
M2	J16	D2	P8	Z2	C	6	0
M2	J16	D2	P8	Z2	D	6	0
M2	J16	D2	P10	Z1	A	6	0
M2	J16	D2	P10	Z1	B	6	0
M2	J16	D2	P10	Z2	C	6	0
M2	J16	D2	P10	Z2	D	6	0
M2	J16	D2	P13	Z1	A	6	0
M2	J16	D2	P13	Z1	B	6	0
M2	J16	D2	P13	Z2	C	6	0
M2	J16	D2	P13	Z2	D	6	0
M2	J16	D2	P15	Z1	A	6	0
M2	J16	D2	P15	Z1	B	6	0
M2	J16	D2	P15	Z2	C	6	0
M2	J16	D2	P15	Z2	D	6	0
M2	J16	D2	P16	Z1	A	6	0
M2	J16	D2	P16	Z1	B	6	0
M2	J16	D2	P16	Z2	C	6	0
M2	J16	D2	P16	Z2	D	6	0
M2	J16	D2	P17	Z1	A	6	0
M2	J16	D2	P17	Z1	B	6	0
M2	J16	D2	P17	Z2	C	6	0
M2	J16	D2	P17	Z2	D	6	0
M2	J16	D2	P18	Z1	A	6	0
M2	J16	D2	P18	Z1	B	6	0
M2	J16	D2	P18	Z2	C	6	0
M2	J16	D2	P18	Z2	D	6	0
M2	J16	D2	P20	Z1	A	6	0
M2	J16	D2	P20	Z1	B	6	0
M2	J16	D2	P20	Z2	C	6	0
M2	J16	D2	P20	Z2	D	6	0
M2	DM	D2	P1	Z1	A	6	0
M2	DM	D2	P1	Z1	B	6	0
M2	DM	D2	P1	Z2	C	6	0
M2	DM	D2	P2	Z2	D	6	0
M2	DM	D2	P2	Z1	A	6	0
M2	DM	D2	P2	Z1	B	6	0
M2	DM	D2	P3	Z2	C	6	0
M2	DM	D2	P3	Z2	D	6	0
M2	DM	D2	P3	Z1	A	6	0
M2	DM	D2	P6	Z1	B	6	0
M2	DM	D2	P6	Z2	C	6	0
M2	DM	D2	P6	Z2	D	6	0
M2	DM	D2	P5	Z1	A	6	0
M2	DM	D2	P5	Z1	B	6	0
M2	DM	D2	P5	Z2	C	6	0
M2	DM	D2	P6	Z2	D	6	0
M2	DM	D2	P6	Z1	A	6	0
M2	DM	D2	P6	Z1	B	6	0
M2	DM	D2	P7	Z2	C	6	0
M2	DM	D2	P7	Z2	D	6	0
M2	DM	D2	P7	Z1	A	6	0
M2	DM	D2	P8	Z1	B	6	0
M2	DM	D2	P8	Z2	C	6	0
M2	DM	D2	P8	Z2	D	6	0
M2	DM	D2	P9	Z1	A	6	0
M2	DM	D2	P9	Z1	B	6	0
M2	DM	D2	P9	Z2	C	6	0
M2	DM	D2	P10	Z2	D	6	0
M2	DM	D2	P10	Z1	A	6	0
M2	DM	D2	P10	Z1	B	6	0
M2	DM	D2	P11	Z2	C	6	0
M2	DM	D2	P11	Z2	D	6	0
M2	DM	D2	P11	Z1	A	6	0
M2	DM	D2	P12	Z1	B	6	0
M2	DM	D2	P12	Z2	C	6	0
M2	DM	D2	P12	Z2	D	6	0
M2	DM	D2	P13	Z1	A	6	0
M2	DM	D2	P13	Z1	B	6	0
M2	DM	D2	P13	Z2	C	6	0
M2	DM	D2	P16	Z2	D	6	0
M2	DM	D2	P16	Z1	A	6	0
M2	DM	D2	P16	Z1	B	6	0
M2	DM	D2	P15	Z2	C	6	0
M2	DM	D2	P15	Z2	D	6	0
M2	DM	D2	P15	Z1	A	6	0
M2	DM	D2	P16	Z1	B	6	0
M2	DM	D2	P16	Z2	C	6	0
M2	DM	D2	P16	Z2	D	6	0
M2	DM	D2	P17	Z1	A	6	0
M2	DM	D2	P17	Z1	B	6	0
M2	DM	D2	P17	Z2	C	6	0
M2	DM	D2	P17	Z2	D	6	0
M2	DM	D2	P18	Z1	A	6	0
M2	DM	D2	P18	Z1	B	6	0
M2	DM	D2	P18	Z2	C	6	0
M2	DM	D2	P18	Z2	D	6	0
M2	DM	D2	P19	Z1	A	6	0
M2	DM	D2	P19	Z1	B	6	0
M2	DM	D2	P19	Z2	C	6	0
M2	DM	D2	P19	Z2	D	6	0
M2	DM	D2	P20	Z1	A	6	0
M2	DM	D2	P20	Z1	B	6	0
M2	DM	D2	P20	Z2	C	6	0
M2	DM	D2	P20	Z2	D	6	0
M1	J_0	D2	P1	Z1	A	10	0
M1	J_0	D2	P1	Z1	B	10	0
M1	J_0	D2	P1	Z2	C	10	0
M1	J_0	D2	P1	Z2	D	10	0
M1	J_0	D2	P2	Z1	A	10	0
M1	J_0	D2	P2	Z1	B	10	0
M1	J_0	D2	P2	Z2	C	10	1
M1	J_0	D2	P2	Z2	D	10	0
M1	J_0	D2	P3	Z1	A	10	0
M1	J_0	D2	P3	Z1	B	10	0
M1	J_0	D2	P3	Z2	C	10	1
M1	J_0	D2	P3	Z2	D	10	0
M1	J_0	D2	P6	Z1	A	10	1
M1	J_0	D2	P6	Z1	B	10	1
M1	J_0	D2	P6	Z2	C	10	1
M1	J_0	D2	P6	Z2	D	10	1
M1	J_0	D2	P5	Z1	A	10	1
M1	J_0	D2	P5	Z1	B	10	1
M1	J_0	D2	P5	Z2	C	10	1
M1	J_0	D2	P5	Z2	D	10	1
M1	J_0	D2	P6	Z1	A	10	1
M1	J_0	D2	P6	Z1	B	10	1
M1	J_0	D2	P6	Z2	C	10	1
M1	J_0	D2	P6	Z2	D	10	1
M1	J_0	D2	P7	Z1	A	10	0
M1	J_0	D2	P7	Z1	B	10	0
M1	J_0	D2	P7	Z2	C	10	0
M1	J_0	D2	P7	Z2	D	10	1
M1	J_0	D2	P8	Z1	A	10	0
M1	J_0	D2	P8	Z1	B	10	1
M1	J_0	D2	P8	Z2	C	10	1
M1	J_0	D2	P8	Z2	D	10	1
M1	J_0	D2	P9	Z1	A	10	0
M1	J_0	D2	P9	Z1	B	10	1
M1	J_0	D2	P9	Z2	C	10	1
M1	J_0	D2	P9	Z2	D	10	1
M1	J_0	D2	P10	Z1	A	10	1
M1	J_0	D2	P10	Z1	B	10	1
M1	J_0	D2	P10	Z2	C	10	1
M1	J_0	D2	P10	Z2	D	10	1
M1	J_0	D2	P11	Z1	A	10	1
M1	J_0	D2	P11	Z1	B	10	0
M1	J_0	D2	P11	Z2	C	10	0
M1	J_0	D2	P11	Z2	D	10	1
M1	J_0	D2	P12	Z1	A	10	0
M1	J_0	D2	P12	Z1	B	10	0
M1	J_0	D2	P12	Z2	C	10	1
M1	J_0	D2	P12	Z2	D	10	0
M1	J_4	D2	P1	Z1	A	10	0
M1	J_4	D2	P1	Z1	B	10	0
M1	J_4	D2	P1	Z2	C	10	0
M1	J_4	D2	P1	Z2	D	10	0
M1	J_4	D2	P3	Z1	A	10	1
M1	J_4	D2	P3	Z1	B	10	0
M1	J_4	D2	P3	Z2	C	10	1
M1	J_4	D2	P3	Z2	D	10	0
M1	J_4	D2	P5	Z1	A	10	1
M1	J_4	D2	P5	Z1	B	10	0
M1	J_4	D2	P5	Z2	C	10	0
M1	J_4	D2	P5	Z2	D	10	0
M1	J_4	D2	P6	Z1	A	10	1
M1	J_4	D2	P6	Z1	B	10	1
M1	J_4	D2	P6	Z2	C	10	0
M1	J_4	D2	P6	Z2	D	10	0
M1	J_4	D2	P7	Z1	A	10	0
M1	J_4	D2	P7	Z1	B	10	0
M1	J_4	D2	P7	Z2	C	10	1
M1	J_4	D2	P7	Z2	D	10	1
M1	J_4	D2	P8	Z1	A	10	1
M1	J_4	D2	P8	Z1	B	10	0
M1	J_4	D2	P8	Z2	C	10	1
M1	J_4	D2	P8	Z2	D	10	0
M1	J_4	D2	P9	Z1	A	10	1
M1	J_4	D2	P9	Z1	B	10	1
M1	J_4	D2	P9	Z2	C	10	1
M1	J_4	D2	P9	Z2	D	10	0
M1	J_4	D2	P11	Z1	A	10	1
M1	J_4	D2	P11	Z1	B	10	0
M1	J_4	D2	P11	Z2	C	10	0
M1	J_4	D2	P11	Z2	D	10	1
M1	J_4	D2	P12	Z1	A	10	0
M1	J_4	D2	P12	Z1	B	10	0
M1	J_4	D2	P12	Z2	C	10	0
M1	J_4	D2	P12	Z2	D	10	0
M1	J_4	D2	P13	Z1	A	10	0
M1	J_4	D2	P13	Z1	B	10	0
M1	J_4	D2	P13	Z2	C	10	0
M1	J_4	D2	P13	Z2	D	10	0
M1	J_4	D2	P16	Z1	A	10	0
M1	J_4	D2	P16	Z1	B	10	0
M1	J_4	D2	P16	Z2	C	10	0
M1	J_4	D2	P16	Z2	D	10	0
M1	J_4	D2	P15	Z1	A	10	1
M1	J_4	D2	P15	Z1	B	10	0
M1	J_4	D2	P15	Z2	C	10	0
M1	J_4	D2	P15	Z2	D	10	0
M1	J_4	D2	P16	Z1	A	10	1
M1	J_4	D2	P16	Z1	B	10	0
M1	J_4	D2	P16	Z2	C	10	0
M1	J_4	D2	P16	Z2	D	10	0
M1	J_8	D2	P1	Z1	A	10	0
M1	J_8	D2	P1	Z1	B	10	0
M1	J_8	D2	P1	Z2	C	10	0
M1	J_8	D2	P1	Z2	D	10	0
M1	J_8	D2	P6	Z1	A	10	0
M1	J_8	D2	P6	Z1	B	10	0
M1	J_8	D2	P6	Z2	C	10	0
M1	J_8	D2	P6	Z2	D	10	0
M1	J_8	D2	P6	Z1	A	10	0
M1	J_8	D2	P6	Z1	B	10	0
M1	J_8	D2	P6	Z2	C	10	0
M1	J_8	D2	P6	Z2	D	10	0
M1	J_8	D2	P8	Z1	A	10	0
M1	J_8	D2	P8	Z1	B	10	0
M1	J_8	D2	P8	Z2	C	10	0
M1	J_8	D2	P8	Z2	D	10	0
M1	J_8	D2	P9	Z1	A	10	0
M1	J_8	D2	P9	Z1	B	10	0
M1	J_8	D2	P9	Z2	C	10	0
M1	J_8	D2	P9	Z2	D	10	0
M1	J_8	D2	P10	Z1	A	10	0
M1	J_8	D2	P10	Z1	B	10	0
M1	J_8	D2	P10	Z2	C	10	0
M1	J_8	D2	P10	Z2	D	10	0
M1	J_8	D2	P11	Z1	A	10	0
M1	J_8	D2	P11	Z1	B	10	0
M1	J_8	D2	P11	Z2	C	10	0
M1	J_8	D2	P11	Z2	D	10	0
M1	J_8	D2	P12	Z1	A	10	0
M1	J_8	D2	P12	Z1	B	10	0
M1	J_8	D2	P12	Z2	C	10	0
M1	J_8	D2	P12	Z2	D	10	0
M1	J_8	D2	P17	Z1	A	10	0
M1	J_8	D2	P17	Z1	B	10	0
M1	J_8	D2	P17	Z2	C	10	0
M1	J_8	D2	P17	Z2	D	10	0
M1	J_8	D2	P18	Z1	A	10	0
M1	J_8	D2	P18	Z1	B	10	0
M1	J_8	D2	P18	Z2	C	10	0
M1	J_8	D2	P18	Z2	D	10	0
M1	J16	D2	P2	Z1	A	10	0
M1	J16	D2	P2	Z1	B	10	0
M1	J16	D2	P2	Z2	C	10	0
M1	J16	D2	P2	Z2	D	10	0
M1	J16	D2	P7	Z1	A	10	0
M1	J16	D2	P7	Z1	B	10	0
M1	J16	D2	P7	Z2	C	10	0
M1	J16	D2	P7	Z2	D	10	0
M1	J16	D2	P8	Z1	A	10	0
M1	J16	D2	P8	Z1	B	10	0
M1	J16	D2	P8	Z2	C	10	0
M1	J16	D2	P8	Z2	D	10	0
M1	J16	D2	P12	Z1	A	10	0
M1	J16	D2	P12	Z1	B	10	0
M1	J16	D2	P12	Z2	C	10	0
M1	J16	D2	P12	Z2	D	10	0
M1	J16	D2	P13	Z1	A	10	0
M1	J16	D2	P13	Z1	B	10	0
M1	J16	D2	P13	Z2	C	10	0
M1	J16	D2	P13	Z2	D	10	0
M1	J16	D2	P16	Z1	A	10	0
M1	J16	D2	P16	Z1	B	10	0
M1	J16	D2	P16	Z2	C	10	0
M1	J16	D2	P16	Z2	D	10	0
M1	J16	D2	P17	Z1	A	10	0
M1	J16	D2	P17	Z1	B	10	0
M1	J16	D2	P17	Z2	C	10	0
M1	J16	D2	P17	Z2	D	10	0
M1	J16	D2	P18	Z1	A	10	0
M1	J16	D2	P18	Z1	B	10	0
M1	J16	D2	P18	Z2	C	10	0
M1	J16	D2	P18	Z2	D	10	0
M1	J16	D2	P19	Z1	A	10	0
M1	J16	D2	P19	Z1	B	10	0
M1	J16	D2	P19	Z2	C	10	0
M1	J16	D2	P19	Z2	D	10	0
M1	J16	D2	P20	Z1	A	10	0
M1	J16	D2	P20	Z1	B	10	0
M1	J16	D2	P20	Z2	C	10	0
M1	J16	D2	P20	Z2	D	10	0
M1	DM	D2	P1	Z1	A	10	0
M1	DM	D2	P1	Z1	B	10	0
M1	DM	D2	P1	Z2	C	10	0
M1	DM	D2	P2	Z2	D	10	0
M1	DM	D2	P2	Z1	A	10	0
M1	DM	D2	P2	Z1	B	10	0
M1	DM	D2	P3	Z2	C	10	0
M1	DM	D2	P3	Z2	D	10	0
M1	DM	D2	P3	Z1	A	10	0
M1	DM	D2	P6	Z1	B	10	1
M1	DM	D2	P6	Z2	C	10	0
M1	DM	D2	P6	Z2	D	10	1
M1	DM	D2	P5	Z1	A	10	0
M1	DM	D2	P5	Z1	B	10	0
M1	DM	D2	P5	Z2	C	10	0
M1	DM	D2	P6	Z2	D	10	0
M1	DM	D2	P6	Z1	A	10	1
M1	DM	D2	P6	Z1	B	10	1
M1	DM	D2	P7	Z2	C	10	0
M1	DM	D2	P7	Z2	D	10	1
M1	DM	D2	P7	Z1	A	10	0
M1	DM	D2	P8	Z1	B	10	0
M1	DM	D2	P8	Z2	C	10	NA
M1	DM	D2	P8	Z2	D	10	0
M1	DM	D2	P9	Z1	A	10	0
M1	DM	D2	P9	Z1	B	10	0
M1	DM	D2	P9	Z2	C	10	0
M1	DM	D2	P10	Z2	D	10	1
M1	DM	D2	P10	Z1	A	10	0
M1	DM	D2	P10	Z1	B	10	0
M1	DM	D2	P11	Z2	C	10	0
M1	DM	D2	P11	Z2	D	10	1
M1	DM	D2	P11	Z1	A	10	0
M1	DM	D2	P12	Z1	B	10	0
M1	DM	D2	P12	Z2	C	10	0
M1	DM	D2	P12	Z2	D	10	0
M1	DM	D2	P13	Z1	A	10	0
M1	DM	D2	P13	Z1	B	10	0
M1	DM	D2	P13	Z2	C	10	0
M1	DM	D2	P16	Z2	D	10	0
M1	DM	D2	P16	Z1	A	10	0
M1	DM	D2	P16	Z1	B	10	0
M1	DM	D2	P15	Z2	C	10	0
M1	DM	D2	P15	Z2	D	10	0
M1	DM	D2	P15	Z1	A	10	0
M1	DM	D2	P16	Z1	B	10	0
M1	DM	D2	P16	Z2	C	10	0
M1	DM	D2	P16	Z2	D	10	0
M1	DM	D2	P17	Z1	A	10	0
M1	DM	D2	P17	Z1	B	10	0
M1	DM	D2	P17	Z2	C	10	0
M1	DM	D2	P17	Z2	D	10	0
M1	DM	D2	P18	Z1	A	10	0
M1	DM	D2	P18	Z1	B	10	0
M1	DM	D2	P18	Z2	C	10	0
M1	DM	D2	P18	Z2	D	10	0
M1	DM	D2	P19	Z1	A	10	0
M1	DM	D2	P19	Z1	B	10	0
M1	DM	D2	P19	Z2	C	10	0
M1	DM	D2	P19	Z2	D	10	0
M1	DM	D2	P20	Z1	A	10	0
M1	DM	D2	P20	Z1	B	10	0
M1	DM	D2	P20	Z2	C	10	0
M1	DM	D2	P20	Z2	D	10	0
M2	J_0	D2	P1	Z1	A	10	1
M2	J_0	D2	P1	Z1	B	10	1
M2	J_0	D2	P1	Z2	C	10	1
M2	J_0	D2	P1	Z2	D	10	0
M2	J_0	D2	P2	Z1	A	10	1
M2	J_0	D2	P2	Z1	B	10	1
M2	J_0	D2	P2	Z2	C	10	1
M2	J_0	D2	P2	Z2	D	10	1
M2	J_0	D2	P6	Z1	A	10	0
M2	J_0	D2	P6	Z1	B	10	1
M2	J_0	D2	P6	Z2	C	10	0
M2	J_0	D2	P6	Z2	D	10	0
M2	J_0	D2	P5	Z1	A	10	1
M2	J_0	D2	P5	Z1	B	10	1
M2	J_0	D2	P5	Z2	C	10	0
M2	J_0	D2	P5	Z2	D	10	0
M2	J_0	D2	P6	Z1	A	10	0
M2	J_0	D2	P6	Z1	B	10	0
M2	J_0	D2	P6	Z2	C	10	0
M2	J_0	D2	P6	Z2	D	10	1
M2	J_0	D2	P7	Z1	A	10	0
M2	J_0	D2	P7	Z1	B	10	0
M2	J_0	D2	P7	Z2	C	10	1
M2	J_0	D2	P7	Z2	D	10	0
M2	J_0	D2	P8	Z1	A	10	0
M2	J_0	D2	P8	Z1	B	10	1
M2	J_0	D2	P8	Z2	C	10	0
M2	J_0	D2	P8	Z2	D	10	0
M2	J_0	D2	P9	Z1	A	10	0
M2	J_0	D2	P9	Z1	B	10	0
M2	J_0	D2	P9	Z2	C	10	0
M2	J_0	D2	P9	Z2	D	10	0
M2	J_0	D2	P10	Z1	A	10	0
M2	J_0	D2	P10	Z1	B	10	0
M2	J_0	D2	P10	Z2	C	10	0
M2	J_0	D2	P10	Z2	D	10	0
M2	J_0	D2	P11	Z1	A	10	0
M2	J_0	D2	P11	Z1	B	10	0
M2	J_0	D2	P11	Z2	C	10	0
M2	J_0	D2	P11	Z2	D	10	0
M2	J_0	D2	P12	Z1	A	10	0
M2	J_0	D2	P12	Z1	B	10	0
M2	J_0	D2	P12	Z2	C	10	0
M2	J_0	D2	P12	Z2	D	10	0
M2	J_4	D2	P1	Z1	A	10	0
M2	J_4	D2	P1	Z1	B	10	1
M2	J_4	D2	P1	Z2	C	10	0
M2	J_4	D2	P1	Z2	D	10	1
M2	J_4	D2	P2	Z1	A	10	0
M2	J_4	D2	P2	Z1	B	10	1
M2	J_4	D2	P2	Z2	C	10	0
M2	J_4	D2	P2	Z2	D	10	1
M2	J_4	D2	P3	Z1	A	10	0
M2	J_4	D2	P3	Z1	B	10	0
M2	J_4	D2	P3	Z2	C	10	0
M2	J_4	D2	P3	Z2	D	10	0
M2	J_4	D2	P6	Z1	A	10	0
M2	J_4	D2	P6	Z1	B	10	0
M2	J_4	D2	P6	Z2	C	10	0
M2	J_4	D2	P6	Z2	D	10	0
M2	J_4	D2	P5	Z1	A	10	0
M2	J_4	D2	P5	Z1	B	10	0
M2	J_4	D2	P5	Z2	C	10	0
M2	J_4	D2	P5	Z2	D	10	1
M2	J_4	D2	P6	Z1	A	10	0
M2	J_4	D2	P6	Z1	B	10	1
M2	J_4	D2	P6	Z2	C	10	0
M2	J_4	D2	P6	Z2	D	10	1
M2	J_4	D2	P8	Z1	A	10	0
M2	J_4	D2	P8	Z1	B	10	0
M2	J_4	D2	P8	Z2	C	10	0
M2	J_4	D2	P8	Z2	D	10	0
M2	J_4	D2	P9	Z1	A	10	0
M2	J_4	D2	P9	Z1	B	10	0
M2	J_4	D2	P9	Z2	C	10	0
M2	J_4	D2	P9	Z2	D	10	0
M2	J_4	D2	P10	Z1	A	10	0
M2	J_4	D2	P10	Z1	B	10	0
M2	J_4	D2	P10	Z2	C	10	0
M2	J_4	D2	P10	Z2	D	10	0
M2	J_4	D2	P11	Z1	A	10	1
M2	J_4	D2	P11	Z1	B	10	1
M2	J_4	D2	P11	Z2	C	10	1
M2	J_4	D2	P11	Z2	D	10	1
M2	J_4	D2	P12	Z1	A	10	1
M2	J_4	D2	P12	Z1	B	10	1
M2	J_4	D2	P12	Z2	C	10	0
M2	J_4	D2	P12	Z2	D	10	1
M2	J_4	D2	P13	Z1	A	10	0
M2	J_4	D2	P13	Z1	B	10	0
M2	J_4	D2	P13	Z2	C	10	0
M2	J_4	D2	P13	Z2	D	10	0
M2	J_4	D2	P16	Z1	A	10	1
M2	J_4	D2	P16	Z1	B	10	1
M2	J_4	D2	P16	Z2	C	10	1
M2	J_4	D2	P16	Z2	D	10	1
M2	J_4	D2	P16	Z1	A	10	1
M2	J_4	D2	P16	Z1	B	10	0
M2	J_4	D2	P16	Z2	C	10	1
M2	J_4	D2	P16	Z2	D	10	1
M2	J_8	D2	P1	Z1	A	10	0
M2	J_8	D2	P1	Z1	B	10	0
M2	J_8	D2	P1	Z2	C	10	1
M2	J_8	D2	P1	Z2	D	10	0
M2	J_8	D2	P2	Z1	A	10	0
M2	J_8	D2	P2	Z1	B	10	0
M2	J_8	D2	P2	Z2	C	10	0
M2	J_8	D2	P2	Z2	D	10	0
M2	J_8	D2	P5	Z1	A	10	0
M2	J_8	D2	P5	Z1	B	10	0
M2	J_8	D2	P5	Z2	C	10	0
M2	J_8	D2	P5	Z2	D	10	0
M2	J_8	D2	P6	Z1	A	10	0
M2	J_8	D2	P6	Z1	B	10	0
M2	J_8	D2	P6	Z2	C	10	0
M2	J_8	D2	P6	Z2	D	10	0
M2	J_8	D2	P7	Z1	A	10	0
M2	J_8	D2	P7	Z1	B	10	0
M2	J_8	D2	P7	Z2	C	10	0
M2	J_8	D2	P7	Z2	D	10	0
M2	J_8	D2	P8	Z1	A	10	1
M2	J_8	D2	P8	Z1	B	10	0
M2	J_8	D2	P8	Z2	C	10	0
M2	J_8	D2	P8	Z2	D	10	0
M2	J_8	D2	P9	Z1	A	10	0
M2	J_8	D2	P9	Z1	B	10	0
M2	J_8	D2	P9	Z2	C	10	0
M2	J_8	D2	P9	Z2	D	10	0
M2	J_8	D2	P10	Z1	A	10	0
M2	J_8	D2	P10	Z1	B	10	0
M2	J_8	D2	P10	Z2	C	10	0
M2	J_8	D2	P10	Z2	D	10	0
M2	J_8	D2	P11	Z1	A	10	1
M2	J_8	D2	P11	Z1	B	10	1
M2	J_8	D2	P11	Z2	C	10	1
M2	J_8	D2	P11	Z2	D	10	0
M2	J_8	D2	P12	Z1	A	10	1
M2	J_8	D2	P12	Z1	B	10	0
M2	J_8	D2	P12	Z2	C	10	1
M2	J_8	D2	P12	Z2	D	10	0
M2	J_8	D2	P13	Z1	A	10	1
M2	J_8	D2	P13	Z1	B	10	1
M2	J_8	D2	P13	Z2	C	10	1
M2	J_8	D2	P13	Z2	D	10	1
M2	J_8	D2	P16	Z1	A	10	0
M2	J_8	D2	P16	Z1	B	10	0
M2	J_8	D2	P16	Z2	C	10	0
M2	J_8	D2	P16	Z2	D	10	0
M2	J_8	D2	P15	Z1	A	10	0
M2	J_8	D2	P15	Z1	B	10	0
M2	J_8	D2	P15	Z2	C	10	1
M2	J_8	D2	P15	Z2	D	10	0
M2	J_8	D2	P16	Z1	A	10	0
M2	J_8	D2	P16	Z1	B	10	0
M2	J_8	D2	P16	Z2	C	10	0
M2	J_8	D2	P16	Z2	D	10	0
M2	J_8	D2	P17	Z1	A	10	1
M2	J_8	D2	P17	Z1	B	10	0
M2	J_8	D2	P17	Z2	C	10	0
M2	J_8	D2	P17	Z2	D	10	0
M2	J16	D2	P1	Z1	A	10	0
M2	J16	D2	P1	Z1	B	10	0
M2	J16	D2	P1	Z2	C	10	0
M2	J16	D2	P1	Z2	D	10	0
M2	J16	D2	P5	Z1	A	10	0
M2	J16	D2	P5	Z1	B	10	0
M2	J16	D2	P5	Z2	C	10	0
M2	J16	D2	P5	Z2	D	10	0
M2	J16	D2	P6	Z1	A	10	0
M2	J16	D2	P6	Z1	B	10	0
M2	J16	D2	P6	Z2	C	10	0
M2	J16	D2	P6	Z2	D	10	0
M2	J16	D2	P7	Z1	A	10	0
M2	J16	D2	P7	Z1	B	10	0
M2	J16	D2	P7	Z2	C	10	0
M2	J16	D2	P7	Z2	D	10	0
M2	J16	D2	P8	Z1	A	10	0
M2	J16	D2	P8	Z1	B	10	0
M2	J16	D2	P8	Z2	C	10	0
M2	J16	D2	P8	Z2	D	10	0
M2	J16	D2	P10	Z1	A	10	0
M2	J16	D2	P10	Z1	B	10	0
M2	J16	D2	P10	Z2	C	10	0
M2	J16	D2	P10	Z2	D	10	0
M2	J16	D2	P13	Z1	A	10	0
M2	J16	D2	P13	Z1	B	10	0
M2	J16	D2	P13	Z2	C	10	0
M2	J16	D2	P13	Z2	D	10	0
M2	J16	D2	P15	Z1	A	10	0
M2	J16	D2	P15	Z1	B	10	0
M2	J16	D2	P15	Z2	C	10	0
M2	J16	D2	P15	Z2	D	10	0
M2	J16	D2	P16	Z1	A	10	0
M2	J16	D2	P16	Z1	B	10	0
M2	J16	D2	P16	Z2	C	10	0
M2	J16	D2	P16	Z2	D	10	0
M2	J16	D2	P17	Z1	A	10	0
M2	J16	D2	P17	Z1	B	10	0
M2	J16	D2	P17	Z2	C	10	0
M2	J16	D2	P17	Z2	D	10	0
M2	J16	D2	P18	Z1	A	10	0
M2	J16	D2	P18	Z1	B	10	0
M2	J16	D2	P18	Z2	C	10	0
M2	J16	D2	P18	Z2	D	10	0
M2	J16	D2	P20	Z1	A	10	0
M2	J16	D2	P20	Z1	B	10	0
M2	J16	D2	P20	Z2	C	10	0
M2	J16	D2	P20	Z2	D	10	0
M2	DM	D2	P1	Z1	A	10	0
M2	DM	D2	P1	Z1	B	10	0
M2	DM	D2	P1	Z2	C	10	0
M2	DM	D2	P2	Z2	D	10	0
M2	DM	D2	P2	Z1	A	10	0
M2	DM	D2	P2	Z1	B	10	0
M2	DM	D2	P3	Z2	C	10	0
M2	DM	D2	P3	Z2	D	10	0
M2	DM	D2	P3	Z1	A	10	0
M2	DM	D2	P6	Z1	B	10	0
M2	DM	D2	P6	Z2	C	10	0
M2	DM	D2	P6	Z2	D	10	0
M2	DM	D2	P5	Z1	A	10	0
M2	DM	D2	P5	Z1	B	10	0
M2	DM	D2	P5	Z2	C	10	0
M2	DM	D2	P6	Z2	D	10	0
M2	DM	D2	P6	Z1	A	10	0
M2	DM	D2	P6	Z1	B	10	0
M2	DM	D2	P7	Z2	C	10	0
M2	DM	D2	P7	Z2	D	10	0
M2	DM	D2	P7	Z1	A	10	0
M2	DM	D2	P8	Z1	B	10	0
M2	DM	D2	P8	Z2	C	10	0
M2	DM	D2	P8	Z2	D	10	0
M2	DM	D2	P9	Z1	A	10	0
M2	DM	D2	P9	Z1	B	10	0
M2	DM	D2	P9	Z2	C	10	0
M2	DM	D2	P10	Z2	D	10	0
M2	DM	D2	P10	Z1	A	10	0
M2	DM	D2	P10	Z1	B	10	0
M2	DM	D2	P11	Z2	C	10	0
M2	DM	D2	P11	Z2	D	10	0
M2	DM	D2	P11	Z1	A	10	0
M2	DM	D2	P12	Z1	B	10	0
M2	DM	D2	P12	Z2	C	10	0
M2	DM	D2	P12	Z2	D	10	0
M2	DM	D2	P13	Z1	A	10	NA
M2	DM	D2	P13	Z1	B	10	NA
M2	DM	D2	P13	Z2	C	10	NA
M2	DM	D2	P16	Z2	D	10	NA
M2	DM	D2	P16	Z1	A	10	0
M2	DM	D2	P16	Z1	B	10	0
M2	DM	D2	P15	Z2	C	10	0
M2	DM	D2	P15	Z2	D	10	0
M2	DM	D2	P15	Z1	A	10	0
M2	DM	D2	P16	Z1	B	10	0
M2	DM	D2	P16	Z2	C	10	0
M2	DM	D2	P16	Z2	D	10	0
M2	DM	D2	P17	Z1	A	10	0
M2	DM	D2	P17	Z1	B	10	0
M2	DM	D2	P17	Z2	C	10	0
M2	DM	D2	P17	Z2	D	10	0
M2	DM	D2	P18	Z1	A	10	0
M2	DM	D2	P18	Z1	B	10	0
M2	DM	D2	P18	Z2	C	10	0
M2	DM	D2	P18	Z2	D	10	0
M2	DM	D2	P19	Z1	A	10	0
M2	DM	D2	P19	Z1	B	10	0
M2	DM	D2	P19	Z2	C	10	0
M2	DM	D2	P19	Z2	D	10	0
M2	DM	D2	P20	Z1	A	10	0
M2	DM	D2	P20	Z1	B	10	0
M2	DM	D2	P20	Z2	C	10	0
M2	DM	D2	P20	Z2	D	10	0
M1	J_0	D2	P1	Z1	A	14	0
M1	J_0	D2	P1	Z1	B	14	0
M1	J_0	D2	P1	Z2	C	14	0
M1	J_0	D2	P1	Z2	D	14	0
M1	J_0	D2	P2	Z1	A	14	1
M1	J_0	D2	P2	Z1	B	14	1
M1	J_0	D2	P2	Z2	C	14	1
M1	J_0	D2	P2	Z2	D	14	1
M1	J_0	D2	P3	Z1	A	14	0
M1	J_0	D2	P3	Z1	B	14	0
M1	J_0	D2	P3	Z2	C	14	1
M1	J_0	D2	P3	Z2	D	14	0
M1	J_0	D2	P6	Z1	A	14	1
M1	J_0	D2	P6	Z1	B	14	1
M1	J_0	D2	P6	Z2	C	14	1
M1	J_0	D2	P6	Z2	D	14	1
M1	J_0	D2	P5	Z1	A	14	1
M1	J_0	D2	P5	Z1	B	14	1
M1	J_0	D2	P5	Z2	C	14	1
M1	J_0	D2	P5	Z2	D	14	1
M1	J_0	D2	P6	Z1	A	14	1
M1	J_0	D2	P6	Z1	B	14	1
M1	J_0	D2	P6	Z2	C	14	1
M1	J_0	D2	P6	Z2	D	14	1
M1	J_0	D2	P7	Z1	A	14	0
M1	J_0	D2	P7	Z1	B	14	0
M1	J_0	D2	P7	Z2	C	14	1
M1	J_0	D2	P7	Z2	D	14	0
M1	J_0	D2	P8	Z1	A	14	0
M1	J_0	D2	P8	Z1	B	14	1
M1	J_0	D2	P8	Z2	C	14	1
M1	J_0	D2	P8	Z2	D	14	1
M1	J_0	D2	P9	Z1	A	14	1
M1	J_0	D2	P9	Z1	B	14	1
M1	J_0	D2	P9	Z2	C	14	1
M1	J_0	D2	P9	Z2	D	14	1
M1	J_0	D2	P10	Z1	A	14	1
M1	J_0	D2	P10	Z1	B	14	1
M1	J_0	D2	P10	Z2	C	14	1
M1	J_0	D2	P10	Z2	D	14	1
M1	J_0	D2	P11	Z1	A	14	1
M1	J_0	D2	P11	Z1	B	14	1
M1	J_0	D2	P11	Z2	C	14	1
M1	J_0	D2	P11	Z2	D	14	1
M1	J_0	D2	P12	Z1	A	14	0
M1	J_0	D2	P12	Z1	B	14	0
M1	J_0	D2	P12	Z2	C	14	1
M1	J_0	D2	P12	Z2	D	14	1
M1	J_4	D2	P1	Z1	A	14	0
M1	J_4	D2	P1	Z1	B	14	0
M1	J_4	D2	P1	Z2	C	14	0
M1	J_4	D2	P1	Z2	D	14	0
M1	J_4	D2	P3	Z1	A	14	1
M1	J_4	D2	P3	Z1	B	14	0
M1	J_4	D2	P3	Z2	C	14	1
M1	J_4	D2	P3	Z2	D	14	1
M1	J_4	D2	P5	Z1	A	14	1
M1	J_4	D2	P5	Z1	B	14	0
M1	J_4	D2	P5	Z2	C	14	0
M1	J_4	D2	P5	Z2	D	14	0
M1	J_4	D2	P6	Z1	A	14	1
M1	J_4	D2	P6	Z1	B	14	0
M1	J_4	D2	P6	Z2	C	14	1
M1	J_4	D2	P6	Z2	D	14	0
M1	J_4	D2	P7	Z1	A	14	1
M1	J_4	D2	P7	Z1	B	14	0
M1	J_4	D2	P7	Z2	C	14	1
M1	J_4	D2	P7	Z2	D	14	1
M1	J_4	D2	P8	Z1	A	14	1
M1	J_4	D2	P8	Z1	B	14	0
M1	J_4	D2	P8	Z2	C	14	1
M1	J_4	D2	P8	Z2	D	14	1
M1	J_4	D2	P9	Z1	A	14	1
M1	J_4	D2	P9	Z1	B	14	1
M1	J_4	D2	P9	Z2	C	14	1
M1	J_4	D2	P9	Z2	D	14	0
M1	J_4	D2	P11	Z1	A	14	1
M1	J_4	D2	P11	Z1	B	14	1
M1	J_4	D2	P11	Z2	C	14	1
M1	J_4	D2	P11	Z2	D	14	1
M1	J_4	D2	P12	Z1	A	14	0
M1	J_4	D2	P12	Z1	B	14	0
M1	J_4	D2	P12	Z2	C	14	0
M1	J_4	D2	P12	Z2	D	14	0
M1	J_4	D2	P13	Z1	A	14	1
M1	J_4	D2	P13	Z1	B	14	0
M1	J_4	D2	P13	Z2	C	14	0
M1	J_4	D2	P13	Z2	D	14	1
M1	J_4	D2	P16	Z1	A	14	1
M1	J_4	D2	P16	Z1	B	14	0
M1	J_4	D2	P16	Z2	C	14	0
M1	J_4	D2	P16	Z2	D	14	0
M1	J_4	D2	P15	Z1	A	14	1
M1	J_4	D2	P15	Z1	B	14	0
M1	J_4	D2	P15	Z2	C	14	0
M1	J_4	D2	P15	Z2	D	14	1
M1	J_4	D2	P16	Z1	A	14	1
M1	J_4	D2	P16	Z1	B	14	0
M1	J_4	D2	P16	Z2	C	14	0
M1	J_4	D2	P16	Z2	D	14	1
M1	J_8	D2	P1	Z1	A	14	0
M1	J_8	D2	P1	Z1	B	14	0
M1	J_8	D2	P1	Z2	C	14	0
M1	J_8	D2	P1	Z2	D	14	0
M1	J_8	D2	P6	Z1	A	14	0
M1	J_8	D2	P6	Z1	B	14	0
M1	J_8	D2	P6	Z2	C	14	0
M1	J_8	D2	P6	Z2	D	14	0
M1	J_8	D2	P6	Z1	A	14	0
M1	J_8	D2	P6	Z1	B	14	0
M1	J_8	D2	P6	Z2	C	14	0
M1	J_8	D2	P6	Z2	D	14	0
M1	J_8	D2	P8	Z1	A	14	0
M1	J_8	D2	P8	Z1	B	14	0
M1	J_8	D2	P8	Z2	C	14	0
M1	J_8	D2	P8	Z2	D	14	0
M1	J_8	D2	P9	Z1	A	14	0
M1	J_8	D2	P9	Z1	B	14	0
M1	J_8	D2	P9	Z2	C	14	0
M1	J_8	D2	P9	Z2	D	14	0
M1	J_8	D2	P10	Z1	A	14	0
M1	J_8	D2	P10	Z1	B	14	0
M1	J_8	D2	P10	Z2	C	14	0
M1	J_8	D2	P10	Z2	D	14	0
M1	J_8	D2	P11	Z1	A	14	0
M1	J_8	D2	P11	Z1	B	14	0
M1	J_8	D2	P11	Z2	C	14	0
M1	J_8	D2	P11	Z2	D	14	0
M1	J_8	D2	P12	Z1	A	14	0
M1	J_8	D2	P12	Z1	B	14	0
M1	J_8	D2	P12	Z2	C	14	0
M1	J_8	D2	P12	Z2	D	14	0
M1	J_8	D2	P17	Z1	A	14	1
M1	J_8	D2	P17	Z1	B	14	0
M1	J_8	D2	P17	Z2	C	14	0
M1	J_8	D2	P17	Z2	D	14	0
M1	J_8	D2	P18	Z1	A	14	0
M1	J_8	D2	P18	Z1	B	14	0
M1	J_8	D2	P18	Z2	C	14	0
M1	J_8	D2	P18	Z2	D	14	0
M1	J16	D2	P2	Z1	A	14	0
M1	J16	D2	P2	Z1	B	14	0
M1	J16	D2	P2	Z2	C	14	0
M1	J16	D2	P2	Z2	D	14	0
M1	J16	D2	P7	Z1	A	14	0
M1	J16	D2	P7	Z1	B	14	0
M1	J16	D2	P7	Z2	C	14	0
M1	J16	D2	P7	Z2	D	14	0
M1	J16	D2	P8	Z1	A	14	0
M1	J16	D2	P8	Z1	B	14	0
M1	J16	D2	P8	Z2	C	14	0
M1	J16	D2	P8	Z2	D	14	0
M1	J16	D2	P12	Z1	A	14	0
M1	J16	D2	P12	Z1	B	14	0
M1	J16	D2	P12	Z2	C	14	0
M1	J16	D2	P12	Z2	D	14	0
M1	J16	D2	P13	Z1	A	14	0
M1	J16	D2	P13	Z1	B	14	0
M1	J16	D2	P13	Z2	C	14	0
M1	J16	D2	P13	Z2	D	14	0
M1	J16	D2	P16	Z1	A	14	0
M1	J16	D2	P16	Z1	B	14	0
M1	J16	D2	P16	Z2	C	14	0
M1	J16	D2	P16	Z2	D	14	0
M1	J16	D2	P17	Z1	A	14	0
M1	J16	D2	P17	Z1	B	14	0
M1	J16	D2	P17	Z2	C	14	0
M1	J16	D2	P17	Z2	D	14	0
M1	J16	D2	P18	Z1	A	14	0
M1	J16	D2	P18	Z1	B	14	0
M1	J16	D2	P18	Z2	C	14	0
M1	J16	D2	P18	Z2	D	14	0
M1	J16	D2	P19	Z1	A	14	0
M1	J16	D2	P19	Z1	B	14	0
M1	J16	D2	P19	Z2	C	14	0
M1	J16	D2	P19	Z2	D	14	0
M1	J16	D2	P20	Z1	A	14	0
M1	J16	D2	P20	Z1	B	14	0
M1	J16	D2	P20	Z2	C	14	0
M1	J16	D2	P20	Z2	D	14	0
M1	DM	D2	P1	Z1	A	14	0
M1	DM	D2	P1	Z1	B	14	0
M1	DM	D2	P1	Z2	C	14	0
M1	DM	D2	P2	Z2	D	14	0
M1	DM	D2	P2	Z1	A	14	0
M1	DM	D2	P2	Z1	B	14	0
M1	DM	D2	P3	Z2	C	14	0
M1	DM	D2	P3	Z2	D	14	0
M1	DM	D2	P3	Z1	A	14	0
M1	DM	D2	P6	Z1	B	14	1
M1	DM	D2	P6	Z2	C	14	0
M1	DM	D2	P6	Z2	D	14	1
M1	DM	D2	P5	Z1	A	14	0
M1	DM	D2	P5	Z1	B	14	0
M1	DM	D2	P5	Z2	C	14	0
M1	DM	D2	P6	Z2	D	14	0
M1	DM	D2	P6	Z1	A	14	1
M1	DM	D2	P6	Z1	B	14	1
M1	DM	D2	P7	Z2	C	14	1
M1	DM	D2	P7	Z2	D	14	1
M1	DM	D2	P7	Z1	A	14	0
M1	DM	D2	P8	Z1	B	14	0
M1	DM	D2	P8	Z2	C	14	1
M1	DM	D2	P8	Z2	D	14	0
M1	DM	D2	P9	Z1	A	14	1
M1	DM	D2	P9	Z1	B	14	1
M1	DM	D2	P9	Z2	C	14	1
M1	DM	D2	P10	Z2	D	14	1
M1	DM	D2	P10	Z1	A	14	1
M1	DM	D2	P10	Z1	B	14	0
M1	DM	D2	P11	Z2	C	14	1
M1	DM	D2	P11	Z2	D	14	0
M1	DM	D2	P11	Z1	A	14	0
M1	DM	D2	P12	Z1	B	14	0
M1	DM	D2	P12	Z2	C	14	0
M1	DM	D2	P12	Z2	D	14	0
M1	DM	D2	P13	Z1	A	14	0
M1	DM	D2	P13	Z1	B	14	0
M1	DM	D2	P13	Z2	C	14	0
M1	DM	D2	P16	Z2	D	14	0
M1	DM	D2	P16	Z1	A	14	0
M1	DM	D2	P16	Z1	B	14	0
M1	DM	D2	P15	Z2	C	14	0
M1	DM	D2	P15	Z2	D	14	0
M1	DM	D2	P15	Z1	A	14	0
M1	DM	D2	P16	Z1	B	14	0
M1	DM	D2	P16	Z2	C	14	0
M1	DM	D2	P16	Z2	D	14	0
M1	DM	D2	P17	Z1	A	14	0
M1	DM	D2	P17	Z1	B	14	0
M1	DM	D2	P17	Z2	C	14	0
M1	DM	D2	P17	Z2	D	14	0
M1	DM	D2	P18	Z1	A	14	0
M1	DM	D2	P18	Z1	B	14	0
M1	DM	D2	P18	Z2	C	14	0
M1	DM	D2	P18	Z2	D	14	0
M1	DM	D2	P19	Z1	A	14	0
M1	DM	D2	P19	Z1	B	14	0
M1	DM	D2	P19	Z2	C	14	0
M1	DM	D2	P19	Z2	D	14	0
M1	DM	D2	P20	Z1	A	14	1
M1	DM	D2	P20	Z1	B	14	0
M1	DM	D2	P20	Z2	C	14	0
M1	DM	D2	P20	Z2	D	14	0
M2	J_0	D2	P1	Z1	A	14	1
M2	J_0	D2	P1	Z1	B	14	1
M2	J_0	D2	P1	Z2	C	14	1
M2	J_0	D2	P1	Z2	D	14	1
M2	J_0	D2	P2	Z1	A	14	1
M2	J_0	D2	P2	Z1	B	14	1
M2	J_0	D2	P2	Z2	C	14	1
M2	J_0	D2	P2	Z2	D	14	1
M2	J_0	D2	P6	Z1	A	14	0
M2	J_0	D2	P6	Z1	B	14	1
M2	J_0	D2	P6	Z2	C	14	0
M2	J_0	D2	P6	Z2	D	14	0
M2	J_0	D2	P5	Z1	A	14	1
M2	J_0	D2	P5	Z1	B	14	1
M2	J_0	D2	P5	Z2	C	14	0
M2	J_0	D2	P5	Z2	D	14	0
M2	J_0	D2	P6	Z1	A	14	0
M2	J_0	D2	P6	Z1	B	14	0
M2	J_0	D2	P6	Z2	C	14	0
M2	J_0	D2	P6	Z2	D	14	1
M2	J_0	D2	P7	Z1	A	14	0
M2	J_0	D2	P7	Z1	B	14	0
M2	J_0	D2	P7	Z2	C	14	1
M2	J_0	D2	P7	Z2	D	14	0
M2	J_0	D2	P8	Z1	A	14	0
M2	J_0	D2	P8	Z1	B	14	0
M2	J_0	D2	P8	Z2	C	14	1
M2	J_0	D2	P8	Z2	D	14	1
M2	J_0	D2	P9	Z1	A	14	1
M2	J_0	D2	P9	Z1	B	14	1
M2	J_0	D2	P9	Z2	C	14	1
M2	J_0	D2	P9	Z2	D	14	1
M2	J_0	D2	P10	Z1	A	14	1
M2	J_0	D2	P10	Z1	B	14	0
M2	J_0	D2	P10	Z2	C	14	0
M2	J_0	D2	P10	Z2	D	14	0
M2	J_0	D2	P11	Z1	A	14	0
M2	J_0	D2	P11	Z1	B	14	1
M2	J_0	D2	P11	Z2	C	14	0
M2	J_0	D2	P11	Z2	D	14	0
M2	J_0	D2	P12	Z1	A	14	0
M2	J_0	D2	P12	Z1	B	14	0
M2	J_0	D2	P12	Z2	C	14	0
M2	J_0	D2	P12	Z2	D	14	0
M2	J_4	D2	P1	Z1	A	14	0
M2	J_4	D2	P1	Z1	B	14	1
M2	J_4	D2	P1	Z2	C	14	1
M2	J_4	D2	P1	Z2	D	14	1
M2	J_4	D2	P2	Z1	A	14	1
M2	J_4	D2	P2	Z1	B	14	1
M2	J_4	D2	P2	Z2	C	14	1
M2	J_4	D2	P2	Z2	D	14	0
M2	J_4	D2	P3	Z1	A	14	0
M2	J_4	D2	P3	Z1	B	14	0
M2	J_4	D2	P3	Z2	C	14	0
M2	J_4	D2	P3	Z2	D	14	0
M2	J_4	D2	P6	Z1	A	14	0
M2	J_4	D2	P6	Z1	B	14	0
M2	J_4	D2	P6	Z2	C	14	0
M2	J_4	D2	P6	Z2	D	14	0
M2	J_4	D2	P5	Z1	A	14	1
M2	J_4	D2	P5	Z1	B	14	0
M2	J_4	D2	P5	Z2	C	14	1
M2	J_4	D2	P5	Z2	D	14	1
M2	J_4	D2	P6	Z1	A	14	1
M2	J_4	D2	P6	Z1	B	14	1
M2	J_4	D2	P6	Z2	C	14	0
M2	J_4	D2	P6	Z2	D	14	1
M2	J_4	D2	P8	Z1	A	14	0
M2	J_4	D2	P8	Z1	B	14	0
M2	J_4	D2	P8	Z2	C	14	0
M2	J_4	D2	P8	Z2	D	14	0
M2	J_4	D2	P9	Z1	A	14	0
M2	J_4	D2	P9	Z1	B	14	0
M2	J_4	D2	P9	Z2	C	14	0
M2	J_4	D2	P9	Z2	D	14	0
M2	J_4	D2	P10	Z1	A	14	0
M2	J_4	D2	P10	Z1	B	14	0
M2	J_4	D2	P10	Z2	C	14	0
M2	J_4	D2	P10	Z2	D	14	0
M2	J_4	D2	P11	Z1	A	14	1
M2	J_4	D2	P11	Z1	B	14	1
M2	J_4	D2	P11	Z2	C	14	1
M2	J_4	D2	P11	Z2	D	14	1
M2	J_4	D2	P12	Z1	A	14	1
M2	J_4	D2	P12	Z1	B	14	1
M2	J_4	D2	P12	Z2	C	14	1
M2	J_4	D2	P12	Z2	D	14	1
M2	J_4	D2	P13	Z1	A	14	0
M2	J_4	D2	P13	Z1	B	14	0
M2	J_4	D2	P13	Z2	C	14	0
M2	J_4	D2	P13	Z2	D	14	0
M2	J_4	D2	P16	Z1	A	14	1
M2	J_4	D2	P16	Z1	B	14	1
M2	J_4	D2	P16	Z2	C	14	1
M2	J_4	D2	P16	Z2	D	14	1
M2	J_4	D2	P16	Z1	A	14	1
M2	J_4	D2	P16	Z1	B	14	1
M2	J_4	D2	P16	Z2	C	14	1
M2	J_4	D2	P16	Z2	D	14	1
M2	J_8	D2	P1	Z1	A	14	0
M2	J_8	D2	P1	Z1	B	14	1
M2	J_8	D2	P1	Z2	C	14	1
M2	J_8	D2	P1	Z2	D	14	1
M2	J_8	D2	P2	Z1	A	14	0
M2	J_8	D2	P2	Z1	B	14	0
M2	J_8	D2	P2	Z2	C	14	0
M2	J_8	D2	P2	Z2	D	14	0
M2	J_8	D2	P5	Z1	A	14	0
M2	J_8	D2	P5	Z1	B	14	0
M2	J_8	D2	P5	Z2	C	14	0
M2	J_8	D2	P5	Z2	D	14	0
M2	J_8	D2	P6	Z1	A	14	1
M2	J_8	D2	P6	Z1	B	14	1
M2	J_8	D2	P6	Z2	C	14	1
M2	J_8	D2	P6	Z2	D	14	1
M2	J_8	D2	P7	Z1	A	14	0
M2	J_8	D2	P7	Z1	B	14	0
M2	J_8	D2	P7	Z2	C	14	0
M2	J_8	D2	P7	Z2	D	14	0
M2	J_8	D2	P8	Z1	A	14	1
M2	J_8	D2	P8	Z1	B	14	1
M2	J_8	D2	P8	Z2	C	14	1
M2	J_8	D2	P8	Z2	D	14	1
M2	J_8	D2	P9	Z1	A	14	0
M2	J_8	D2	P9	Z1	B	14	0
M2	J_8	D2	P9	Z2	C	14	0
M2	J_8	D2	P9	Z2	D	14	0
M2	J_8	D2	P10	Z1	A	14	0
M2	J_8	D2	P10	Z1	B	14	0
M2	J_8	D2	P10	Z2	C	14	0
M2	J_8	D2	P10	Z2	D	14	0
M2	J_8	D2	P11	Z1	A	14	1
M2	J_8	D2	P11	Z1	B	14	1
M2	J_8	D2	P11	Z2	C	14	1
M2	J_8	D2	P11	Z2	D	14	1
M2	J_8	D2	P12	Z1	A	14	1
M2	J_8	D2	P12	Z1	B	14	1
M2	J_8	D2	P12	Z2	C	14	1
M2	J_8	D2	P12	Z2	D	14	1
M2	J_8	D2	P13	Z1	A	14	1
M2	J_8	D2	P13	Z1	B	14	1
M2	J_8	D2	P13	Z2	C	14	1
M2	J_8	D2	P13	Z2	D	14	1
M2	J_8	D2	P16	Z1	A	14	0
M2	J_8	D2	P16	Z1	B	14	0
M2	J_8	D2	P16	Z2	C	14	0
M2	J_8	D2	P16	Z2	D	14	0
M2	J_8	D2	P15	Z1	A	14	0
M2	J_8	D2	P15	Z1	B	14	0
M2	J_8	D2	P15	Z2	C	14	0
M2	J_8	D2	P15	Z2	D	14	1
M2	J_8	D2	P16	Z1	A	14	0
M2	J_8	D2	P16	Z1	B	14	0
M2	J_8	D2	P16	Z2	C	14	0
M2	J_8	D2	P16	Z2	D	14	0
M2	J_8	D2	P17	Z1	A	14	0
M2	J_8	D2	P17	Z1	B	14	0
M2	J_8	D2	P17	Z2	C	14	0
M2	J_8	D2	P17	Z2	D	14	0
M2	J16	D2	P1	Z1	A	14	0
M2	J16	D2	P1	Z1	B	14	0
M2	J16	D2	P1	Z2	C	14	0
M2	J16	D2	P1	Z2	D	14	0
M2	J16	D2	P5	Z1	A	14	0
M2	J16	D2	P5	Z1	B	14	0
M2	J16	D2	P5	Z2	C	14	0
M2	J16	D2	P5	Z2	D	14	0
M2	J16	D2	P6	Z1	A	14	0
M2	J16	D2	P6	Z1	B	14	0
M2	J16	D2	P6	Z2	C	14	0
M2	J16	D2	P6	Z2	D	14	0
M2	J16	D2	P7	Z1	A	14	0
M2	J16	D2	P7	Z1	B	14	0
M2	J16	D2	P7	Z2	C	14	0
M2	J16	D2	P7	Z2	D	14	0
M2	J16	D2	P8	Z1	A	14	0
M2	J16	D2	P8	Z1	B	14	0
M2	J16	D2	P8	Z2	C	14	0
M2	J16	D2	P8	Z2	D	14	0
M2	J16	D2	P10	Z1	A	14	0
M2	J16	D2	P10	Z1	B	14	0
M2	J16	D2	P10	Z2	C	14	0
M2	J16	D2	P10	Z2	D	14	0
M2	J16	D2	P13	Z1	A	14	0
M2	J16	D2	P13	Z1	B	14	0
M2	J16	D2	P13	Z2	C	14	1
M2	J16	D2	P13	Z2	D	14	0
M2	J16	D2	P15	Z1	A	14	0
M2	J16	D2	P15	Z1	B	14	0
M2	J16	D2	P15	Z2	C	14	0
M2	J16	D2	P15	Z2	D	14	0
M2	J16	D2	P16	Z1	A	14	0
M2	J16	D2	P16	Z1	B	14	0
M2	J16	D2	P16	Z2	C	14	0
M2	J16	D2	P16	Z2	D	14	0
M2	J16	D2	P17	Z1	A	14	0
M2	J16	D2	P17	Z1	B	14	0
M2	J16	D2	P17	Z2	C	14	0
M2	J16	D2	P17	Z2	D	14	0
M2	J16	D2	P18	Z1	A	14	0
M2	J16	D2	P18	Z1	B	14	0
M2	J16	D2	P18	Z2	C	14	0
M2	J16	D2	P18	Z2	D	14	0
M2	J16	D2	P20	Z1	A	14	0
M2	J16	D2	P20	Z1	B	14	0
M2	J16	D2	P20	Z2	C	14	0
M2	J16	D2	P20	Z2	D	14	0
M2	DM	D2	P1	Z1	A	14	0
M2	DM	D2	P1	Z1	B	14	0
M2	DM	D2	P1	Z2	C	14	0
M2	DM	D2	P2	Z2	D	14	0
M2	DM	D2	P2	Z1	A	14	0
M2	DM	D2	P2	Z1	B	14	0
M2	DM	D2	P3	Z2	C	14	0
M2	DM	D2	P3	Z2	D	14	0
M2	DM	D2	P3	Z1	A	14	0
M2	DM	D2	P6	Z1	B	14	0
M2	DM	D2	P6	Z2	C	14	0
M2	DM	D2	P6	Z2	D	14	0
M2	DM	D2	P5	Z1	A	14	0
M2	DM	D2	P5	Z1	B	14	0
M2	DM	D2	P5	Z2	C	14	0
M2	DM	D2	P6	Z2	D	14	0
M2	DM	D2	P6	Z1	A	14	0
M2	DM	D2	P6	Z1	B	14	0
M2	DM	D2	P7	Z2	C	14	0
M2	DM	D2	P7	Z2	D	14	0
M2	DM	D2	P7	Z1	A	14	0
M2	DM	D2	P8	Z1	B	14	0
M2	DM	D2	P8	Z2	C	14	0
M2	DM	D2	P8	Z2	D	14	0
M2	DM	D2	P9	Z1	A	14	0
M2	DM	D2	P9	Z1	B	14	0
M2	DM	D2	P9	Z2	C	14	0
M2	DM	D2	P10	Z2	D	14	0
M2	DM	D2	P10	Z1	A	14	0
M2	DM	D2	P10	Z1	B	14	0
M2	DM	D2	P11	Z2	C	14	0
M2	DM	D2	P11	Z2	D	14	0
M2	DM	D2	P11	Z1	A	14	0
M2	DM	D2	P12	Z1	B	14	0
M2	DM	D2	P12	Z2	C	14	0
M2	DM	D2	P12	Z2	D	14	0
M2	DM	D2	P13	Z1	A	14	0
M2	DM	D2	P13	Z1	B	14	0
M2	DM	D2	P13	Z2	C	14	0
M2	DM	D2	P16	Z2	D	14	0
M2	DM	D2	P16	Z1	A	14	0
M2	DM	D2	P16	Z1	B	14	0
M2	DM	D2	P15	Z2	C	14	0
M2	DM	D2	P15	Z2	D	14	0
M2	DM	D2	P15	Z1	A	14	0
M2	DM	D2	P16	Z1	B	14	0
M2	DM	D2	P16	Z2	C	14	0
M2	DM	D2	P16	Z2	D	14	0
M2	DM	D2	P17	Z1	A	14	0
M2	DM	D2	P17	Z1	B	14	0
M2	DM	D2	P17	Z2	C	14	0
M2	DM	D2	P17	Z2	D	14	0
M2	DM	D2	P18	Z1	A	14	0
M2	DM	D2	P18	Z1	B	14	0
M2	DM	D2	P18	Z2	C	14	0
M2	DM	D2	P18	Z2	D	14	0
M2	DM	D2	P19	Z1	A	14	0
M2	DM	D2	P19	Z1	B	14	0
M2	DM	D2	P19	Z2	C	14	0
M2	DM	D2	P19	Z2	D	14	0
M2	DM	D2	P20	Z1	A	14	0
M2	DM	D2	P20	Z1	B	14	0
M2	DM	D2	P20	Z2	C	14	0
M2	DM	D2	P20	Z2	D	14	0
M1	J_0	D5	P1	Z1	A	2	0
M1	J_0	D5	P1	Z1	B	2	0
M1	J_0	D5	P1	Z2	C	2	0
M1	J_0	D5	P1	Z2	D	2	0
M1	J_0	D5	P2	Z1	A	2	0
M1	J_0	D5	P2	Z1	B	2	0
M1	J_0	D5	P2	Z2	C	2	0
M1	J_0	D5	P2	Z2	D	2	0
M1	J_0	D5	P3	Z1	A	2	0
M1	J_0	D5	P3	Z1	B	2	0
M1	J_0	D5	P3	Z2	C	2	0
M1	J_0	D5	P3	Z2	D	2	0
M1	J_0	D5	P6	Z1	A	2	0
M1	J_0	D5	P6	Z1	B	2	0
M1	J_0	D5	P6	Z2	C	2	0
M1	J_0	D5	P6	Z2	D	2	0
M1	J_0	D5	P5	Z1	A	2	0
M1	J_0	D5	P5	Z1	B	2	0
M1	J_0	D5	P5	Z2	C	2	0
M1	J_0	D5	P5	Z2	D	2	0
M1	J_0	D5	P6	Z1	A	2	0
M1	J_0	D5	P6	Z1	B	2	0
M1	J_0	D5	P6	Z2	C	2	0
M1	J_0	D5	P6	Z2	D	2	0
M1	J_0	D5	P7	Z1	A	2	0
M1	J_0	D5	P7	Z1	B	2	0
M1	J_0	D5	P7	Z2	C	2	0
M1	J_0	D5	P7	Z2	D	2	0
M1	J_0	D5	P9	Z1	A	2	0
M1	J_0	D5	P9	Z1	B	2	0
M1	J_0	D5	P9	Z2	C	2	0
M1	J_0	D5	P9	Z2	D	2	0
M1	J_0	D5	P10	Z1	A	2	0
M1	J_0	D5	P10	Z1	B	2	0
M1	J_0	D5	P10	Z2	C	2	0
M1	J_0	D5	P10	Z2	D	2	0
M1	J_0	D5	P11	Z1	A	2	0
M1	J_0	D5	P11	Z1	B	2	0
M1	J_0	D5	P11	Z2	C	2	0
M1	J_0	D5	P11	Z2	D	2	0
M1	J_0	D5	P12	Z1	A	2	0
M1	J_0	D5	P12	Z1	B	2	0
M1	J_0	D5	P12	Z2	C	2	0
M1	J_0	D5	P12	Z2	D	2	0
M1	J_4	D5	P2	Z1	A	2	0
M1	J_4	D5	P2	Z1	B	2	0
M1	J_4	D5	P2	Z2	C	2	0
M1	J_4	D5	P2	Z2	D	2	0
M1	J_4	D5	P3	Z1	A	2	0
M1	J_4	D5	P3	Z1	B	2	0
M1	J_4	D5	P3	Z2	C	2	0
M1	J_4	D5	P3	Z2	D	2	0
M1	J_4	D5	P6	Z1	A	2	0
M1	J_4	D5	P6	Z1	B	2	0
M1	J_4	D5	P6	Z2	C	2	0
M1	J_4	D5	P6	Z2	D	2	0
M1	J_4	D5	P5	Z1	A	2	0
M1	J_4	D5	P5	Z1	B	2	0
M1	J_4	D5	P5	Z2	C	2	0
M1	J_4	D5	P5	Z2	D	2	0
M1	J_4	D5	P6	Z1	A	2	0
M1	J_4	D5	P6	Z1	B	2	0
M1	J_4	D5	P6	Z2	C	2	0
M1	J_4	D5	P6	Z2	D	2	0
M1	J_4	D5	P8	Z1	A	2	0
M1	J_4	D5	P8	Z1	B	2	0
M1	J_4	D5	P8	Z2	C	2	0
M1	J_4	D5	P8	Z2	D	2	0
M1	J_4	D5	P9	Z1	A	2	0
M1	J_4	D5	P9	Z1	B	2	0
M1	J_4	D5	P9	Z2	C	2	0
M1	J_4	D5	P9	Z2	D	2	0
M1	J_4	D5	P10	Z1	A	2	0
M1	J_4	D5	P10	Z1	B	2	0
M1	J_4	D5	P10	Z2	C	2	0
M1	J_4	D5	P10	Z2	D	2	0
M1	J_4	D5	P11	Z1	A	2	0
M1	J_4	D5	P11	Z1	B	2	0
M1	J_4	D5	P11	Z2	C	2	0
M1	J_4	D5	P11	Z2	D	2	0
M1	J_4	D5	P12	Z1	A	2	0
M1	J_4	D5	P12	Z1	B	2	0
M1	J_4	D5	P12	Z2	C	2	0
M1	J_4	D5	P12	Z2	D	2	0
M1	J_4	D5	P13	Z1	A	2	0
M1	J_4	D5	P13	Z1	B	2	0
M1	J_4	D5	P13	Z2	C	2	0
M1	J_4	D5	P13	Z2	D	2	0
M1	J_4	D5	P16	Z1	A	2	0
M1	J_4	D5	P16	Z1	B	2	0
M1	J_4	D5	P16	Z2	C	2	0
M1	J_4	D5	P16	Z2	D	2	0
M1	J_4	D5	P15	Z1	A	2	0
M1	J_4	D5	P15	Z1	B	2	0
M1	J_4	D5	P15	Z2	C	2	0
M1	J_4	D5	P15	Z2	D	2	0
M1	J_4	D5	P16	Z1	A	2	0
M1	J_4	D5	P16	Z1	B	2	0
M1	J_4	D5	P16	Z2	C	2	0
M1	J_4	D5	P16	Z2	D	2	0
M1	J_8	D5	P1	Z1	A	2	0
M1	J_8	D5	P1	Z1	B	2	0
M1	J_8	D5	P1	Z2	C	2	0
M1	J_8	D5	P1	Z2	D	2	0
M1	J_8	D5	P2	Z1	A	2	0
M1	J_8	D5	P2	Z1	B	2	0
M1	J_8	D5	P2	Z2	C	2	0
M1	J_8	D5	P2	Z2	D	2	0
M1	J_8	D5	P3	Z1	A	2	0
M1	J_8	D5	P3	Z1	B	2	0
M1	J_8	D5	P3	Z2	C	2	0
M1	J_8	D5	P3	Z2	D	2	0
M1	J_8	D5	P6	Z1	A	2	0
M1	J_8	D5	P6	Z1	B	2	0
M1	J_8	D5	P6	Z2	C	2	0
M1	J_8	D5	P6	Z2	D	2	0
M1	J_8	D5	P6	Z1	A	2	0
M1	J_8	D5	P6	Z1	B	2	0
M1	J_8	D5	P6	Z2	C	2	0
M1	J_8	D5	P6	Z2	D	2	0
M1	J_8	D5	P7	Z1	A	2	0
M1	J_8	D5	P7	Z1	B	2	0
M1	J_8	D5	P7	Z2	C	2	0
M1	J_8	D5	P7	Z2	D	2	0
M1	J_8	D5	P9	Z1	A	2	0
M1	J_8	D5	P9	Z1	B	2	0
M1	J_8	D5	P9	Z2	C	2	0
M1	J_8	D5	P9	Z2	D	2	0
M1	J_8	D5	P10	Z1	A	2	0
M1	J_8	D5	P10	Z1	B	2	0
M1	J_8	D5	P10	Z2	C	2	0
M1	J_8	D5	P10	Z2	D	2	0
M1	J_8	D5	P11	Z1	A	2	0
M1	J_8	D5	P11	Z1	B	2	0
M1	J_8	D5	P11	Z2	C	2	0
M1	J_8	D5	P11	Z2	D	2	0
M1	J_8	D5	P13	Z1	A	2	0
M1	J_8	D5	P13	Z1	B	2	0
M1	J_8	D5	P13	Z2	C	2	0
M1	J_8	D5	P13	Z2	D	2	0
M1	J_8	D5	P16	Z1	A	2	0
M1	J_8	D5	P16	Z1	B	2	0
M1	J_8	D5	P16	Z2	C	2	0
M1	J_8	D5	P16	Z2	D	2	0
M1	J_8	D5	P16	Z1	A	2	0
M1	J_8	D5	P16	Z1	B	2	0
M1	J_8	D5	P16	Z2	C	2	0
M1	J_8	D5	P16	Z2	D	2	0
M1	J_8	D5	P17	Z1	A	2	0
M1	J_8	D5	P17	Z1	B	2	0
M1	J_8	D5	P17	Z2	C	2	0
M1	J_8	D5	P17	Z2	D	2	0
M1	J16	D5	P2	Z1	A	2	0
M1	J16	D5	P2	Z1	B	2	0
M1	J16	D5	P2	Z2	C	2	0
M1	J16	D5	P2	Z2	D	2	0
M1	J16	D5	P3	Z1	A	2	0
M1	J16	D5	P3	Z1	B	2	0
M1	J16	D5	P3	Z2	C	2	0
M1	J16	D5	P3	Z2	D	2	0
M1	J16	D5	P7	Z1	A	2	0
M1	J16	D5	P7	Z1	B	2	0
M1	J16	D5	P7	Z2	C	2	0
M1	J16	D5	P7	Z2	D	2	0
M1	J16	D5	P9	Z1	A	2	0
M1	J16	D5	P9	Z1	B	2	0
M1	J16	D5	P9	Z2	C	2	0
M1	J16	D5	P9	Z2	D	2	0
M1	J16	D5	P10	Z1	A	2	0
M1	J16	D5	P10	Z1	B	2	0
M1	J16	D5	P10	Z2	C	2	0
M1	J16	D5	P10	Z2	D	2	0
M1	J16	D5	P11	Z1	A	2	0
M1	J16	D5	P11	Z1	B	2	0
M1	J16	D5	P11	Z2	C	2	0
M1	J16	D5	P11	Z2	D	2	0
M1	J16	D5	P12	Z1	A	2	0
M1	J16	D5	P12	Z1	B	2	0
M1	J16	D5	P12	Z2	C	2	0
M1	J16	D5	P12	Z2	D	2	0
M1	J16	D5	P13	Z1	A	2	0
M1	J16	D5	P13	Z1	B	2	0
M1	J16	D5	P13	Z2	C	2	0
M1	J16	D5	P13	Z2	D	2	0
M1	J16	D5	P16	Z1	A	2	0
M1	J16	D5	P16	Z1	B	2	0
M1	J16	D5	P16	Z2	C	2	0
M1	J16	D5	P16	Z2	D	2	0
M1	J16	D5	P15	Z1	A	2	0
M1	J16	D5	P15	Z1	B	2	0
M1	J16	D5	P15	Z2	C	2	0
M1	J16	D5	P15	Z2	D	2	0
M1	J16	D5	P16	Z1	A	2	0
M1	J16	D5	P16	Z1	B	2	0
M1	J16	D5	P16	Z2	C	2	0
M1	J16	D5	P16	Z2	D	2	0
M1	J16	D5	P18	Z1	A	2	0
M1	J16	D5	P18	Z1	B	2	0
M1	J16	D5	P18	Z2	C	2	0
M1	J16	D5	P18	Z2	D	2	0
M1	J16	D5	P19	Z1	A	2	0
M1	J16	D5	P19	Z1	B	2	0
M1	J16	D5	P19	Z2	C	2	0
M1	J16	D5	P19	Z2	D	2	0
M1	DM	D5	P1	Z1	A	2	0
M1	DM	D5	P1	Z1	B	2	0
M1	DM	D5	P1	Z2	C	2	0
M1	DM	D5	P2	Z2	D	2	0
M1	DM	D5	P2	Z1	A	2	0
M1	DM	D5	P2	Z1	B	2	0
M1	DM	D5	P3	Z2	C	2	0
M1	DM	D5	P3	Z2	D	2	0
M1	DM	D5	P3	Z1	A	2	0
M1	DM	D5	P6	Z1	B	2	0
M1	DM	D5	P6	Z2	C	2	0
M1	DM	D5	P6	Z2	D	2	0
M1	DM	D5	P5	Z1	A	2	0
M1	DM	D5	P5	Z1	B	2	0
M1	DM	D5	P5	Z2	C	2	0
M1	DM	D5	P6	Z2	D	2	0
M1	DM	D5	P6	Z1	A	2	0
M1	DM	D5	P6	Z1	B	2	0
M1	DM	D5	P7	Z2	C	2	0
M1	DM	D5	P7	Z2	D	2	0
M1	DM	D5	P7	Z1	A	2	0
M1	DM	D5	P8	Z1	B	2	0
M1	DM	D5	P8	Z2	C	2	0
M1	DM	D5	P8	Z2	D	2	0
M1	DM	D5	P9	Z1	A	2	0
M1	DM	D5	P9	Z1	B	2	0
M1	DM	D5	P9	Z2	C	2	0
M1	DM	D5	P10	Z2	D	2	0
M1	DM	D5	P10	Z1	A	2	0
M1	DM	D5	P10	Z1	B	2	0
M1	DM	D5	P11	Z2	C	2	0
M1	DM	D5	P11	Z2	D	2	0
M1	DM	D5	P11	Z1	A	2	0
M1	DM	D5	P12	Z1	B	2	0
M1	DM	D5	P12	Z2	C	2	0
M1	DM	D5	P12	Z2	D	2	0
M1	DM	D5	P13	Z1	A	2	0
M1	DM	D5	P13	Z1	B	2	0
M1	DM	D5	P13	Z2	C	2	0
M1	DM	D5	P16	Z2	D	2	0
M1	DM	D5	P16	Z1	A	2	0
M1	DM	D5	P16	Z1	B	2	0
M1	DM	D5	P15	Z2	C	2	0
M1	DM	D5	P15	Z2	D	2	0
M1	DM	D5	P15	Z1	A	2	0
M1	DM	D5	P16	Z1	B	2	0
M1	DM	D5	P16	Z2	C	2	0
M1	DM	D5	P16	Z2	D	2	0
M1	DM	D5	P17	Z1	A	2	0
M1	DM	D5	P17	Z1	B	2	0
M1	DM	D5	P17	Z2	C	2	0
M1	DM	D5	P17	Z2	D	2	0
M1	DM	D5	P18	Z1	A	2	0
M1	DM	D5	P18	Z1	B	2	0
M1	DM	D5	P18	Z2	C	2	0
M1	DM	D5	P18	Z2	D	2	0
M1	DM	D5	P19	Z1	A	2	0
M1	DM	D5	P19	Z1	B	2	0
M1	DM	D5	P19	Z2	C	2	0
M1	DM	D5	P19	Z2	D	2	0
M1	DM	D5	P20	Z1	A	2	0
M1	DM	D5	P20	Z1	B	2	0
M1	DM	D5	P20	Z2	C	2	0
M1	DM	D5	P20	Z2	D	2	0
M2	J_0	D5	P1	Z1	A	2	0
M2	J_0	D5	P1	Z1	B	2	0
M2	J_0	D5	P1	Z2	C	2	0
M2	J_0	D5	P1	Z2	D	2	0
M2	J_0	D5	P2	Z1	A	2	0
M2	J_0	D5	P2	Z1	B	2	0
M2	J_0	D5	P2	Z2	C	2	0
M2	J_0	D5	P2	Z2	D	2	0
M2	J_0	D5	P6	Z1	A	2	0
M2	J_0	D5	P6	Z1	B	2	0
M2	J_0	D5	P6	Z2	C	2	0
M2	J_0	D5	P6	Z2	D	2	0
M2	J_0	D5	P5	Z1	A	2	0
M2	J_0	D5	P5	Z1	B	2	0
M2	J_0	D5	P5	Z2	C	2	0
M2	J_0	D5	P5	Z2	D	2	0
M2	J_0	D5	P7	Z1	A	2	0
M2	J_0	D5	P7	Z1	B	2	0
M2	J_0	D5	P7	Z2	C	2	0
M2	J_0	D5	P7	Z2	D	2	0
M2	J_0	D5	P8	Z1	A	2	0
M2	J_0	D5	P8	Z1	B	2	0
M2	J_0	D5	P8	Z2	C	2	0
M2	J_0	D5	P8	Z2	D	2	0
M2	J_0	D5	P10	Z1	A	2	0
M2	J_0	D5	P10	Z1	B	2	0
M2	J_0	D5	P10	Z2	C	2	0
M2	J_0	D5	P10	Z2	D	2	0
M2	J_0	D5	P11	Z1	A	2	0
M2	J_0	D5	P11	Z1	B	2	0
M2	J_0	D5	P11	Z2	C	2	0
M2	J_0	D5	P11	Z2	D	2	0
M2	J_0	D5	P12	Z1	A	2	0
M2	J_0	D5	P12	Z1	B	2	0
M2	J_0	D5	P12	Z2	C	2	0
M2	J_0	D5	P12	Z2	D	2	0
M2	J_4	D5	P2	Z1	A	2	0
M2	J_4	D5	P2	Z1	B	2	0
M2	J_4	D5	P2	Z2	C	2	0
M2	J_4	D5	P2	Z2	D	2	0
M2	J_4	D5	P6	Z1	A	2	0
M2	J_4	D5	P6	Z1	B	2	0
M2	J_4	D5	P6	Z2	C	2	0
M2	J_4	D5	P6	Z2	D	2	0
M2	J_4	D5	P7	Z1	A	2	0
M2	J_4	D5	P7	Z1	B	2	0
M2	J_4	D5	P7	Z2	C	2	0
M2	J_4	D5	P7	Z2	D	2	0
M2	J_4	D5	P8	Z1	A	2	0
M2	J_4	D5	P8	Z1	B	2	0
M2	J_4	D5	P8	Z2	C	2	0
M2	J_4	D5	P8	Z2	D	2	0
M2	J_4	D5	P9	Z1	A	2	0
M2	J_4	D5	P9	Z1	B	2	0
M2	J_4	D5	P9	Z2	C	2	0
M2	J_4	D5	P9	Z2	D	2	0
M2	J_4	D5	P11	Z1	A	2	0
M2	J_4	D5	P11	Z1	B	2	0
M2	J_4	D5	P11	Z2	C	2	0
M2	J_4	D5	P11	Z2	D	2	0
M2	J_4	D5	P13	Z1	A	2	0
M2	J_4	D5	P13	Z1	B	2	0
M2	J_4	D5	P13	Z2	C	2	0
M2	J_4	D5	P13	Z2	D	2	0
M2	J_4	D5	P15	Z1	A	2	0
M2	J_4	D5	P15	Z1	B	2	0
M2	J_4	D5	P15	Z2	C	2	0
M2	J_4	D5	P15	Z2	D	2	0
M2	J_4	D5	P16	Z1	A	2	NA
M2	J_4	D5	P16	Z1	B	2	0
M2	J_4	D5	P16	Z2	C	2	0
M2	J_4	D5	P16	Z2	D	2	0
M2	J_8	D5	P1	Z1	A	2	0
M2	J_8	D5	P1	Z1	B	2	0
M2	J_8	D5	P1	Z2	C	2	0
M2	J_8	D5	P1	Z2	D	2	0
M2	J_8	D5	P2	Z1	A	2	0
M2	J_8	D5	P2	Z1	B	2	0
M2	J_8	D5	P2	Z2	C	2	0
M2	J_8	D5	P2	Z2	D	2	0
M2	J_8	D5	P3	Z1	A	2	0
M2	J_8	D5	P3	Z1	B	2	0
M2	J_8	D5	P3	Z2	C	2	0
M2	J_8	D5	P3	Z2	D	2	0
M2	J_8	D5	P6	Z1	A	2	0
M2	J_8	D5	P6	Z1	B	2	0
M2	J_8	D5	P6	Z2	C	2	0
M2	J_8	D5	P6	Z2	D	2	0
M2	J_8	D5	P5	Z1	A	2	0
M2	J_8	D5	P5	Z1	B	2	0
M2	J_8	D5	P5	Z2	C	2	0
M2	J_8	D5	P5	Z2	D	2	0
M2	J_8	D5	P7	Z1	A	2	0
M2	J_8	D5	P7	Z1	B	2	0
M2	J_8	D5	P7	Z2	C	2	0
M2	J_8	D5	P7	Z2	D	2	0
M2	J_8	D5	P8	Z1	A	2	0
M2	J_8	D5	P8	Z1	B	2	0
M2	J_8	D5	P8	Z2	C	2	0
M2	J_8	D5	P8	Z2	D	2	0
M2	J_8	D5	P10	Z1	A	2	0
M2	J_8	D5	P10	Z1	B	2	0
M2	J_8	D5	P10	Z2	C	2	0
M2	J_8	D5	P10	Z2	D	2	0
M2	J_8	D5	P11	Z1	A	2	0
M2	J_8	D5	P11	Z1	B	2	0
M2	J_8	D5	P11	Z2	C	2	0
M2	J_8	D5	P11	Z2	D	2	0
M2	J_8	D5	P12	Z1	A	2	0
M2	J_8	D5	P12	Z1	B	2	0
M2	J_8	D5	P12	Z2	C	2	0
M2	J_8	D5	P12	Z2	D	2	0
M2	J_8	D5	P16	Z1	A	2	0
M2	J_8	D5	P16	Z1	B	2	0
M2	J_8	D5	P16	Z2	C	2	0
M2	J_8	D5	P16	Z2	D	2	0
M2	J_8	D5	P17	Z1	A	2	0
M2	J_8	D5	P17	Z1	B	2	0
M2	J_8	D5	P17	Z2	C	2	0
M2	J_8	D5	P17	Z2	D	2	0
M2	J16	D5	P1	Z1	A	2	0
M2	J16	D5	P1	Z1	B	2	0
M2	J16	D5	P1	Z2	C	2	0
M2	J16	D5	P1	Z2	D	2	0
M2	J16	D5	P2	Z1	A	2	0
M2	J16	D5	P2	Z1	B	2	0
M2	J16	D5	P2	Z2	C	2	0
M2	J16	D5	P2	Z2	D	2	0
M2	J16	D5	P3	Z1	A	2	0
M2	J16	D5	P3	Z1	B	2	0
M2	J16	D5	P3	Z2	C	2	0
M2	J16	D5	P3	Z2	D	2	0
M2	J16	D5	P6	Z1	A	2	0
M2	J16	D5	P6	Z1	B	2	0
M2	J16	D5	P6	Z2	C	2	0
M2	J16	D5	P6	Z2	D	2	0
M2	J16	D5	P6	Z1	A	2	0
M2	J16	D5	P6	Z1	B	2	0
M2	J16	D5	P6	Z2	C	2	0
M2	J16	D5	P6	Z2	D	2	0
M2	J16	D5	P9	Z1	A	2	0
M2	J16	D5	P9	Z1	B	2	0
M2	J16	D5	P9	Z2	C	2	0
M2	J16	D5	P9	Z2	D	2	0
M2	J16	D5	P10	Z1	A	2	0
M2	J16	D5	P10	Z1	B	2	0
M2	J16	D5	P10	Z2	C	2	0
M2	J16	D5	P10	Z2	D	2	0
M2	J16	D5	P12	Z1	A	2	0
M2	J16	D5	P12	Z1	B	2	0
M2	J16	D5	P12	Z2	C	2	0
M2	J16	D5	P12	Z2	D	2	0
M2	J16	D5	P13	Z1	A	2	0
M2	J16	D5	P13	Z1	B	2	0
M2	J16	D5	P13	Z2	C	2	0
M2	J16	D5	P13	Z2	D	2	0
M2	J16	D5	P16	Z1	A	2	0
M2	J16	D5	P16	Z1	B	2	0
M2	J16	D5	P16	Z2	C	2	0
M2	J16	D5	P16	Z2	D	2	0
M2	J16	D5	P15	Z1	A	2	0
M2	J16	D5	P15	Z1	B	2	0
M2	J16	D5	P15	Z2	C	2	0
M2	J16	D5	P15	Z2	D	2	0
M2	J16	D5	P17	Z1	A	2	0
M2	J16	D5	P17	Z1	B	2	0
M2	J16	D5	P17	Z2	C	2	0
M2	J16	D5	P17	Z2	D	2	0
M2	J16	D5	P19	Z1	A	2	0
M2	J16	D5	P19	Z1	B	2	0
M2	J16	D5	P19	Z2	C	2	0
M2	J16	D5	P19	Z2	D	2	0
M2	J16	D5	P20	Z1	A	2	0
M2	J16	D5	P20	Z1	B	2	0
M2	J16	D5	P20	Z2	C	2	0
M2	J16	D5	P20	Z2	D	2	0
M2	DM	D5	P1	Z1	A	2	0
M2	DM	D5	P1	Z1	B	2	0
M2	DM	D5	P1	Z2	C	2	0
M2	DM	D5	P2	Z2	D	2	0
M2	DM	D5	P2	Z1	A	2	0
M2	DM	D5	P2	Z1	B	2	0
M2	DM	D5	P3	Z2	C	2	0
M2	DM	D5	P3	Z2	D	2	0
M2	DM	D5	P3	Z1	A	2	0
M2	DM	D5	P6	Z1	B	2	0
M2	DM	D5	P6	Z2	C	2	0
M2	DM	D5	P6	Z2	D	2	0
M2	DM	D5	P5	Z1	A	2	0
M2	DM	D5	P5	Z1	B	2	0
M2	DM	D5	P5	Z2	C	2	0
M2	DM	D5	P6	Z2	D	2	0
M2	DM	D5	P6	Z1	A	2	0
M2	DM	D5	P6	Z1	B	2	0
M2	DM	D5	P7	Z2	C	2	0
M2	DM	D5	P7	Z2	D	2	0
M2	DM	D5	P7	Z1	A	2	0
M2	DM	D5	P8	Z1	B	2	0
M2	DM	D5	P8	Z2	C	2	0
M2	DM	D5	P8	Z2	D	2	0
M2	DM	D5	P9	Z1	A	2	0
M2	DM	D5	P9	Z1	B	2	0
M2	DM	D5	P9	Z2	C	2	0
M2	DM	D5	P10	Z2	D	2	0
M2	DM	D5	P10	Z1	A	2	0
M2	DM	D5	P10	Z1	B	2	0
M2	DM	D5	P11	Z2	C	2	0
M2	DM	D5	P11	Z2	D	2	0
M2	DM	D5	P11	Z1	A	2	0
M2	DM	D5	P12	Z1	B	2	0
M2	DM	D5	P12	Z2	C	2	0
M2	DM	D5	P12	Z2	D	2	0
M2	DM	D5	P13	Z1	A	2	0
M2	DM	D5	P13	Z1	B	2	0
M2	DM	D5	P13	Z2	C	2	0
M2	DM	D5	P16	Z2	D	2	0
M2	DM	D5	P16	Z1	A	2	0
M2	DM	D5	P16	Z1	B	2	0
M2	DM	D5	P15	Z2	C	2	0
M2	DM	D5	P15	Z2	D	2	0
M2	DM	D5	P15	Z1	A	2	0
M2	DM	D5	P16	Z1	B	2	0
M2	DM	D5	P16	Z2	C	2	0
M2	DM	D5	P16	Z2	D	2	0
M2	DM	D5	P17	Z1	A	2	0
M2	DM	D5	P17	Z1	B	2	0
M2	DM	D5	P17	Z2	C	2	0
M2	DM	D5	P17	Z2	D	2	0
M2	DM	D5	P18	Z1	A	2	0
M2	DM	D5	P18	Z1	B	2	0
M2	DM	D5	P18	Z2	C	2	0
M2	DM	D5	P18	Z2	D	2	0
M2	DM	D5	P19	Z1	A	2	0
M2	DM	D5	P19	Z1	B	2	0
M2	DM	D5	P19	Z2	C	2	0
M2	DM	D5	P19	Z2	D	2	0
M2	DM	D5	P20	Z1	A	2	0
M2	DM	D5	P20	Z1	B	2	0
M2	DM	D5	P20	Z2	C	2	0
M2	DM	D5	P20	Z2	D	2	0
M1	J_0	D5	P1	Z1	A	6	0
M1	J_0	D5	P1	Z1	B	6	0
M1	J_0	D5	P1	Z2	C	6	0
M1	J_0	D5	P1	Z2	D	6	0
M1	J_0	D5	P2	Z1	A	6	0
M1	J_0	D5	P2	Z1	B	6	0
M1	J_0	D5	P2	Z2	C	6	0
M1	J_0	D5	P2	Z2	D	6	0
M1	J_0	D5	P3	Z1	A	6	0
M1	J_0	D5	P3	Z1	B	6	0
M1	J_0	D5	P3	Z2	C	6	0
M1	J_0	D5	P3	Z2	D	6	0
M1	J_0	D5	P6	Z1	A	6	0
M1	J_0	D5	P6	Z1	B	6	0
M1	J_0	D5	P6	Z2	C	6	0
M1	J_0	D5	P6	Z2	D	6	0
M1	J_0	D5	P5	Z1	A	6	0
M1	J_0	D5	P5	Z1	B	6	0
M1	J_0	D5	P5	Z2	C	6	0
M1	J_0	D5	P5	Z2	D	6	0
M1	J_0	D5	P6	Z1	A	6	0
M1	J_0	D5	P6	Z1	B	6	0
M1	J_0	D5	P6	Z2	C	6	0
M1	J_0	D5	P6	Z2	D	6	0
M1	J_0	D5	P7	Z1	A	6	0
M1	J_0	D5	P7	Z1	B	6	0
M1	J_0	D5	P7	Z2	C	6	0
M1	J_0	D5	P7	Z2	D	6	0
M1	J_0	D5	P9	Z1	A	6	0
M1	J_0	D5	P9	Z1	B	6	0
M1	J_0	D5	P9	Z2	C	6	0
M1	J_0	D5	P9	Z2	D	6	0
M1	J_0	D5	P10	Z1	A	6	0
M1	J_0	D5	P10	Z1	B	6	0
M1	J_0	D5	P10	Z2	C	6	0
M1	J_0	D5	P10	Z2	D	6	0
M1	J_0	D5	P11	Z1	A	6	0
M1	J_0	D5	P11	Z1	B	6	0
M1	J_0	D5	P11	Z2	C	6	0
M1	J_0	D5	P11	Z2	D	6	0
M1	J_0	D5	P12	Z1	A	6	0
M1	J_0	D5	P12	Z1	B	6	0
M1	J_0	D5	P12	Z2	C	6	0
M1	J_0	D5	P12	Z2	D	6	0
M1	J_4	D5	P2	Z1	A	6	0
M1	J_4	D5	P2	Z1	B	6	0
M1	J_4	D5	P2	Z2	C	6	0
M1	J_4	D5	P2	Z2	D	6	0
M1	J_4	D5	P3	Z1	A	6	0
M1	J_4	D5	P3	Z1	B	6	0
M1	J_4	D5	P3	Z2	C	6	0
M1	J_4	D5	P3	Z2	D	6	0
M1	J_4	D5	P6	Z1	A	6	0
M1	J_4	D5	P6	Z1	B	6	0
M1	J_4	D5	P6	Z2	C	6	0
M1	J_4	D5	P6	Z2	D	6	0
M1	J_4	D5	P5	Z1	A	6	0
M1	J_4	D5	P5	Z1	B	6	0
M1	J_4	D5	P5	Z2	C	6	0
M1	J_4	D5	P5	Z2	D	6	0
M1	J_4	D5	P6	Z1	A	6	0
M1	J_4	D5	P6	Z1	B	6	0
M1	J_4	D5	P6	Z2	C	6	0
M1	J_4	D5	P6	Z2	D	6	0
M1	J_4	D5	P8	Z1	A	6	0
M1	J_4	D5	P8	Z1	B	6	0
M1	J_4	D5	P8	Z2	C	6	0
M1	J_4	D5	P8	Z2	D	6	0
M1	J_4	D5	P9	Z1	A	6	0
M1	J_4	D5	P9	Z1	B	6	0
M1	J_4	D5	P9	Z2	C	6	0
M1	J_4	D5	P9	Z2	D	6	0
M1	J_4	D5	P10	Z1	A	6	0
M1	J_4	D5	P10	Z1	B	6	0
M1	J_4	D5	P10	Z2	C	6	0
M1	J_4	D5	P10	Z2	D	6	0
M1	J_4	D5	P11	Z1	A	6	0
M1	J_4	D5	P11	Z1	B	6	0
M1	J_4	D5	P11	Z2	C	6	0
M1	J_4	D5	P11	Z2	D	6	0
M1	J_4	D5	P12	Z1	A	6	0
M1	J_4	D5	P12	Z1	B	6	0
M1	J_4	D5	P12	Z2	C	6	0
M1	J_4	D5	P12	Z2	D	6	0
M1	J_4	D5	P13	Z1	A	6	0
M1	J_4	D5	P13	Z1	B	6	0
M1	J_4	D5	P13	Z2	C	6	0
M1	J_4	D5	P13	Z2	D	6	0
M1	J_4	D5	P16	Z1	A	6	0
M1	J_4	D5	P16	Z1	B	6	0
M1	J_4	D5	P16	Z2	C	6	0
M1	J_4	D5	P16	Z2	D	6	0
M1	J_4	D5	P15	Z1	A	6	0
M1	J_4	D5	P15	Z1	B	6	0
M1	J_4	D5	P15	Z2	C	6	0
M1	J_4	D5	P15	Z2	D	6	0
M1	J_4	D5	P16	Z1	A	6	0
M1	J_4	D5	P16	Z1	B	6	0
M1	J_4	D5	P16	Z2	C	6	0
M1	J_4	D5	P16	Z2	D	6	0
M1	J_8	D5	P1	Z1	A	6	0
M1	J_8	D5	P1	Z1	B	6	0
M1	J_8	D5	P1	Z2	C	6	0
M1	J_8	D5	P1	Z2	D	6	0
M1	J_8	D5	P2	Z1	A	6	0
M1	J_8	D5	P2	Z1	B	6	0
M1	J_8	D5	P2	Z2	C	6	0
M1	J_8	D5	P2	Z2	D	6	0
M1	J_8	D5	P3	Z1	A	6	0
M1	J_8	D5	P3	Z1	B	6	0
M1	J_8	D5	P3	Z2	C	6	0
M1	J_8	D5	P3	Z2	D	6	0
M1	J_8	D5	P6	Z1	A	6	0
M1	J_8	D5	P6	Z1	B	6	0
M1	J_8	D5	P6	Z2	C	6	0
M1	J_8	D5	P6	Z2	D	6	0
M1	J_8	D5	P6	Z1	A	6	0
M1	J_8	D5	P6	Z1	B	6	0
M1	J_8	D5	P6	Z2	C	6	0
M1	J_8	D5	P6	Z2	D	6	0
M1	J_8	D5	P7	Z1	A	6	0
M1	J_8	D5	P7	Z1	B	6	0
M1	J_8	D5	P7	Z2	C	6	0
M1	J_8	D5	P7	Z2	D	6	0
M1	J_8	D5	P9	Z1	A	6	0
M1	J_8	D5	P9	Z1	B	6	0
M1	J_8	D5	P9	Z2	C	6	0
M1	J_8	D5	P9	Z2	D	6	0
M1	J_8	D5	P10	Z1	A	6	0
M1	J_8	D5	P10	Z1	B	6	0
M1	J_8	D5	P10	Z2	C	6	0
M1	J_8	D5	P10	Z2	D	6	0
M1	J_8	D5	P11	Z1	A	6	0
M1	J_8	D5	P11	Z1	B	6	0
M1	J_8	D5	P11	Z2	C	6	0
M1	J_8	D5	P11	Z2	D	6	0
M1	J_8	D5	P13	Z1	A	6	0
M1	J_8	D5	P13	Z1	B	6	0
M1	J_8	D5	P13	Z2	C	6	0
M1	J_8	D5	P13	Z2	D	6	0
M1	J_8	D5	P16	Z1	A	6	0
M1	J_8	D5	P16	Z1	B	6	0
M1	J_8	D5	P16	Z2	C	6	0
M1	J_8	D5	P16	Z2	D	6	0
M1	J_8	D5	P16	Z1	A	6	0
M1	J_8	D5	P16	Z1	B	6	0
M1	J_8	D5	P16	Z2	C	6	0
M1	J_8	D5	P16	Z2	D	6	0
M1	J_8	D5	P17	Z1	A	6	0
M1	J_8	D5	P17	Z1	B	6	0
M1	J_8	D5	P17	Z2	C	6	0
M1	J_8	D5	P17	Z2	D	6	0
M1	J16	D5	P2	Z1	A	6	0
M1	J16	D5	P2	Z1	B	6	0
M1	J16	D5	P2	Z2	C	6	0
M1	J16	D5	P2	Z2	D	6	0
M1	J16	D5	P3	Z1	A	6	0
M1	J16	D5	P3	Z1	B	6	0
M1	J16	D5	P3	Z2	C	6	0
M1	J16	D5	P3	Z2	D	6	0
M1	J16	D5	P7	Z1	A	6	0
M1	J16	D5	P7	Z1	B	6	0
M1	J16	D5	P7	Z2	C	6	0
M1	J16	D5	P7	Z2	D	6	0
M1	J16	D5	P9	Z1	A	6	0
M1	J16	D5	P9	Z1	B	6	0
M1	J16	D5	P9	Z2	C	6	0
M1	J16	D5	P9	Z2	D	6	0
M1	J16	D5	P10	Z1	A	6	0
M1	J16	D5	P10	Z1	B	6	0
M1	J16	D5	P10	Z2	C	6	0
M1	J16	D5	P10	Z2	D	6	0
M1	J16	D5	P11	Z1	A	6	0
M1	J16	D5	P11	Z1	B	6	0
M1	J16	D5	P11	Z2	C	6	0
M1	J16	D5	P11	Z2	D	6	0
M1	J16	D5	P12	Z1	A	6	0
M1	J16	D5	P12	Z1	B	6	0
M1	J16	D5	P12	Z2	C	6	0
M1	J16	D5	P12	Z2	D	6	0
M1	J16	D5	P13	Z1	A	6	0
M1	J16	D5	P13	Z1	B	6	0
M1	J16	D5	P13	Z2	C	6	0
M1	J16	D5	P13	Z2	D	6	0
M1	J16	D5	P16	Z1	A	6	0
M1	J16	D5	P16	Z1	B	6	0
M1	J16	D5	P16	Z2	C	6	0
M1	J16	D5	P16	Z2	D	6	0
M1	J16	D5	P15	Z1	A	6	0
M1	J16	D5	P15	Z1	B	6	0
M1	J16	D5	P15	Z2	C	6	0
M1	J16	D5	P15	Z2	D	6	0
M1	J16	D5	P16	Z1	A	6	0
M1	J16	D5	P16	Z1	B	6	0
M1	J16	D5	P16	Z2	C	6	0
M1	J16	D5	P16	Z2	D	6	0
M1	J16	D5	P18	Z1	A	6	0
M1	J16	D5	P18	Z1	B	6	0
M1	J16	D5	P18	Z2	C	6	0
M1	J16	D5	P18	Z2	D	6	0
M1	J16	D5	P19	Z1	A	6	0
M1	J16	D5	P19	Z1	B	6	0
M1	J16	D5	P19	Z2	C	6	0
M1	J16	D5	P19	Z2	D	6	0
M1	DM	D5	P1	Z1	A	6	0
M1	DM	D5	P1	Z1	B	6	0
M1	DM	D5	P1	Z2	C	6	0
M1	DM	D5	P2	Z2	D	6	0
M1	DM	D5	P2	Z1	A	6	0
M1	DM	D5	P2	Z1	B	6	0
M1	DM	D5	P3	Z2	C	6	0
M1	DM	D5	P3	Z2	D	6	0
M1	DM	D5	P3	Z1	A	6	0
M1	DM	D5	P6	Z1	B	6	0
M1	DM	D5	P6	Z2	C	6	0
M1	DM	D5	P6	Z2	D	6	0
M1	DM	D5	P5	Z1	A	6	0
M1	DM	D5	P5	Z1	B	6	0
M1	DM	D5	P5	Z2	C	6	0
M1	DM	D5	P6	Z2	D	6	0
M1	DM	D5	P6	Z1	A	6	0
M1	DM	D5	P6	Z1	B	6	0
M1	DM	D5	P7	Z2	C	6	0
M1	DM	D5	P7	Z2	D	6	0
M1	DM	D5	P7	Z1	A	6	0
M1	DM	D5	P8	Z1	B	6	0
M1	DM	D5	P8	Z2	C	6	0
M1	DM	D5	P8	Z2	D	6	0
M1	DM	D5	P9	Z1	A	6	0
M1	DM	D5	P9	Z1	B	6	0
M1	DM	D5	P9	Z2	C	6	0
M1	DM	D5	P10	Z2	D	6	0
M1	DM	D5	P10	Z1	A	6	0
M1	DM	D5	P10	Z1	B	6	0
M1	DM	D5	P11	Z2	C	6	0
M1	DM	D5	P11	Z2	D	6	0
M1	DM	D5	P11	Z1	A	6	0
M1	DM	D5	P12	Z1	B	6	0
M1	DM	D5	P12	Z2	C	6	0
M1	DM	D5	P12	Z2	D	6	0
M1	DM	D5	P13	Z1	A	6	0
M1	DM	D5	P13	Z1	B	6	0
M1	DM	D5	P13	Z2	C	6	0
M1	DM	D5	P16	Z2	D	6	0
M1	DM	D5	P16	Z1	A	6	0
M1	DM	D5	P16	Z1	B	6	0
M1	DM	D5	P15	Z2	C	6	0
M1	DM	D5	P15	Z2	D	6	0
M1	DM	D5	P15	Z1	A	6	0
M1	DM	D5	P16	Z1	B	6	0
M1	DM	D5	P16	Z2	C	6	0
M1	DM	D5	P16	Z2	D	6	0
M1	DM	D5	P17	Z1	A	6	0
M1	DM	D5	P17	Z1	B	6	0
M1	DM	D5	P17	Z2	C	6	0
M1	DM	D5	P17	Z2	D	6	0
M1	DM	D5	P18	Z1	A	6	0
M1	DM	D5	P18	Z1	B	6	0
M1	DM	D5	P18	Z2	C	6	0
M1	DM	D5	P18	Z2	D	6	0
M1	DM	D5	P19	Z1	A	6	0
M1	DM	D5	P19	Z1	B	6	0
M1	DM	D5	P19	Z2	C	6	0
M1	DM	D5	P19	Z2	D	6	0
M1	DM	D5	P20	Z1	A	6	0
M1	DM	D5	P20	Z1	B	6	0
M1	DM	D5	P20	Z2	C	6	0
M1	DM	D5	P20	Z2	D	6	0
M2	J_0	D5	P1	Z1	A	6	0
M2	J_0	D5	P1	Z1	B	6	0
M2	J_0	D5	P1	Z2	C	6	0
M2	J_0	D5	P1	Z2	D	6	0
M2	J_0	D5	P2	Z1	A	6	0
M2	J_0	D5	P2	Z1	B	6	NA
M2	J_0	D5	P2	Z2	C	6	0
M2	J_0	D5	P2	Z2	D	6	0
M2	J_0	D5	P6	Z1	A	6	0
M2	J_0	D5	P6	Z1	B	6	0
M2	J_0	D5	P6	Z2	C	6	0
M2	J_0	D5	P6	Z2	D	6	0
M2	J_0	D5	P5	Z1	A	6	0
M2	J_0	D5	P5	Z1	B	6	0
M2	J_0	D5	P5	Z2	C	6	0
M2	J_0	D5	P5	Z2	D	6	0
M2	J_0	D5	P7	Z1	A	6	0
M2	J_0	D5	P7	Z1	B	6	0
M2	J_0	D5	P7	Z2	C	6	0
M2	J_0	D5	P7	Z2	D	6	0
M2	J_0	D5	P8	Z1	A	6	0
M2	J_0	D5	P8	Z1	B	6	0
M2	J_0	D5	P8	Z2	C	6	0
M2	J_0	D5	P8	Z2	D	6	0
M2	J_0	D5	P10	Z1	A	6	0
M2	J_0	D5	P10	Z1	B	6	0
M2	J_0	D5	P10	Z2	C	6	0
M2	J_0	D5	P10	Z2	D	6	0
M2	J_0	D5	P11	Z1	A	6	0
M2	J_0	D5	P11	Z1	B	6	0
M2	J_0	D5	P11	Z2	C	6	0
M2	J_0	D5	P11	Z2	D	6	0
M2	J_0	D5	P12	Z1	A	6	0
M2	J_0	D5	P12	Z1	B	6	0
M2	J_0	D5	P12	Z2	C	6	0
M2	J_0	D5	P12	Z2	D	6	0
M2	J_4	D5	P2	Z1	A	6	0
M2	J_4	D5	P2	Z1	B	6	0
M2	J_4	D5	P2	Z2	C	6	0
M2	J_4	D5	P2	Z2	D	6	0
M2	J_4	D5	P6	Z1	A	6	0
M2	J_4	D5	P6	Z1	B	6	0
M2	J_4	D5	P6	Z2	C	6	0
M2	J_4	D5	P6	Z2	D	6	0
M2	J_4	D5	P7	Z1	A	6	0
M2	J_4	D5	P7	Z1	B	6	0
M2	J_4	D5	P7	Z2	C	6	0
M2	J_4	D5	P7	Z2	D	6	0
M2	J_4	D5	P8	Z1	A	6	0
M2	J_4	D5	P8	Z1	B	6	0
M2	J_4	D5	P8	Z2	C	6	0
M2	J_4	D5	P8	Z2	D	6	0
M2	J_4	D5	P9	Z1	A	6	0
M2	J_4	D5	P9	Z1	B	6	0
M2	J_4	D5	P9	Z2	C	6	0
M2	J_4	D5	P9	Z2	D	6	0
M2	J_4	D5	P11	Z1	A	6	0
M2	J_4	D5	P11	Z1	B	6	0
M2	J_4	D5	P11	Z2	C	6	0
M2	J_4	D5	P11	Z2	D	6	0
M2	J_4	D5	P13	Z1	A	6	0
M2	J_4	D5	P13	Z1	B	6	0
M2	J_4	D5	P13	Z2	C	6	0
M2	J_4	D5	P13	Z2	D	6	0
M2	J_4	D5	P15	Z1	A	6	0
M2	J_4	D5	P15	Z1	B	6	0
M2	J_4	D5	P15	Z2	C	6	0
M2	J_4	D5	P15	Z2	D	6	0
M2	J_4	D5	P16	Z1	A	6	0
M2	J_4	D5	P16	Z1	B	6	0
M2	J_4	D5	P16	Z2	C	6	0
M2	J_4	D5	P16	Z2	D	6	0
M2	J_8	D5	P1	Z1	A	6	0
M2	J_8	D5	P1	Z1	B	6	0
M2	J_8	D5	P1	Z2	C	6	0
M2	J_8	D5	P1	Z2	D	6	0
M2	J_8	D5	P2	Z1	A	6	0
M2	J_8	D5	P2	Z1	B	6	0
M2	J_8	D5	P2	Z2	C	6	0
M2	J_8	D5	P2	Z2	D	6	0
M2	J_8	D5	P3	Z1	A	6	0
M2	J_8	D5	P3	Z1	B	6	0
M2	J_8	D5	P3	Z2	C	6	0
M2	J_8	D5	P3	Z2	D	6	0
M2	J_8	D5	P6	Z1	A	6	0
M2	J_8	D5	P6	Z1	B	6	0
M2	J_8	D5	P6	Z2	C	6	0
M2	J_8	D5	P6	Z2	D	6	0
M2	J_8	D5	P5	Z1	A	6	0
M2	J_8	D5	P5	Z1	B	6	0
M2	J_8	D5	P5	Z2	C	6	0
M2	J_8	D5	P5	Z2	D	6	0
M2	J_8	D5	P7	Z1	A	6	0
M2	J_8	D5	P7	Z1	B	6	0
M2	J_8	D5	P7	Z2	C	6	0
M2	J_8	D5	P7	Z2	D	6	0
M2	J_8	D5	P8	Z1	A	6	0
M2	J_8	D5	P8	Z1	B	6	0
M2	J_8	D5	P8	Z2	C	6	0
M2	J_8	D5	P8	Z2	D	6	0
M2	J_8	D5	P10	Z1	A	6	0
M2	J_8	D5	P10	Z1	B	6	0
M2	J_8	D5	P10	Z2	C	6	0
M2	J_8	D5	P10	Z2	D	6	0
M2	J_8	D5	P11	Z1	A	6	0
M2	J_8	D5	P11	Z1	B	6	0
M2	J_8	D5	P11	Z2	C	6	0
M2	J_8	D5	P11	Z2	D	6	0
M2	J_8	D5	P12	Z1	A	6	0
M2	J_8	D5	P12	Z1	B	6	0
M2	J_8	D5	P12	Z2	C	6	0
M2	J_8	D5	P12	Z2	D	6	0
M2	J_8	D5	P16	Z1	A	6	0
M2	J_8	D5	P16	Z1	B	6	0
M2	J_8	D5	P16	Z2	C	6	0
M2	J_8	D5	P16	Z2	D	6	0
M2	J_8	D5	P17	Z1	A	6	0
M2	J_8	D5	P17	Z1	B	6	0
M2	J_8	D5	P17	Z2	C	6	0
M2	J_8	D5	P17	Z2	D	6	0
M2	J16	D5	P1	Z1	A	6	0
M2	J16	D5	P1	Z1	B	6	0
M2	J16	D5	P1	Z2	C	6	0
M2	J16	D5	P1	Z2	D	6	0
M2	J16	D5	P2	Z1	A	6	0
M2	J16	D5	P2	Z1	B	6	0
M2	J16	D5	P2	Z2	C	6	0
M2	J16	D5	P2	Z2	D	6	0
M2	J16	D5	P3	Z1	A	6	0
M2	J16	D5	P3	Z1	B	6	0
M2	J16	D5	P3	Z2	C	6	0
M2	J16	D5	P3	Z2	D	6	0
M2	J16	D5	P6	Z1	A	6	0
M2	J16	D5	P6	Z1	B	6	0
M2	J16	D5	P6	Z2	C	6	0
M2	J16	D5	P6	Z2	D	6	0
M2	J16	D5	P6	Z1	A	6	0
M2	J16	D5	P6	Z1	B	6	0
M2	J16	D5	P6	Z2	C	6	0
M2	J16	D5	P6	Z2	D	6	0
M2	J16	D5	P9	Z1	A	6	0
M2	J16	D5	P9	Z1	B	6	0
M2	J16	D5	P9	Z2	C	6	0
M2	J16	D5	P9	Z2	D	6	0
M2	J16	D5	P10	Z1	A	6	0
M2	J16	D5	P10	Z1	B	6	0
M2	J16	D5	P10	Z2	C	6	0
M2	J16	D5	P10	Z2	D	6	0
M2	J16	D5	P12	Z1	A	6	0
M2	J16	D5	P12	Z1	B	6	0
M2	J16	D5	P12	Z2	C	6	0
M2	J16	D5	P12	Z2	D	6	0
M2	J16	D5	P13	Z1	A	6	0
M2	J16	D5	P13	Z1	B	6	0
M2	J16	D5	P13	Z2	C	6	0
M2	J16	D5	P13	Z2	D	6	0
M2	J16	D5	P16	Z1	A	6	0
M2	J16	D5	P16	Z1	B	6	0
M2	J16	D5	P16	Z2	C	6	0
M2	J16	D5	P16	Z2	D	6	0
M2	J16	D5	P15	Z1	A	6	0
M2	J16	D5	P15	Z1	B	6	0
M2	J16	D5	P15	Z2	C	6	0
M2	J16	D5	P15	Z2	D	6	0
M2	J16	D5	P17	Z1	A	6	0
M2	J16	D5	P17	Z1	B	6	0
M2	J16	D5	P17	Z2	C	6	0
M2	J16	D5	P17	Z2	D	6	0
M2	J16	D5	P19	Z1	A	6	0
M2	J16	D5	P19	Z1	B	6	0
M2	J16	D5	P19	Z2	C	6	0
M2	J16	D5	P19	Z2	D	6	0
M2	J16	D5	P20	Z1	A	6	0
M2	J16	D5	P20	Z1	B	6	0
M2	J16	D5	P20	Z2	C	6	0
M2	J16	D5	P20	Z2	D	6	0
M2	DM	D5	P1	Z1	A	6	0
M2	DM	D5	P1	Z1	B	6	0
M2	DM	D5	P1	Z2	C	6	0
M2	DM	D5	P2	Z2	D	6	0
M2	DM	D5	P2	Z1	A	6	0
M2	DM	D5	P2	Z1	B	6	0
M2	DM	D5	P3	Z2	C	6	0
M2	DM	D5	P3	Z2	D	6	0
M2	DM	D5	P3	Z1	A	6	0
M2	DM	D5	P6	Z1	B	6	0
M2	DM	D5	P6	Z2	C	6	0
M2	DM	D5	P6	Z2	D	6	0
M2	DM	D5	P5	Z1	A	6	0
M2	DM	D5	P5	Z1	B	6	0
M2	DM	D5	P5	Z2	C	6	0
M2	DM	D5	P6	Z2	D	6	0
M2	DM	D5	P6	Z1	A	6	0
M2	DM	D5	P6	Z1	B	6	0
M2	DM	D5	P7	Z2	C	6	0
M2	DM	D5	P7	Z2	D	6	0
M2	DM	D5	P7	Z1	A	6	0
M2	DM	D5	P8	Z1	B	6	0
M2	DM	D5	P8	Z2	C	6	0
M2	DM	D5	P8	Z2	D	6	0
M2	DM	D5	P9	Z1	A	6	0
M2	DM	D5	P9	Z1	B	6	0
M2	DM	D5	P9	Z2	C	6	0
M2	DM	D5	P10	Z2	D	6	0
M2	DM	D5	P10	Z1	A	6	0
M2	DM	D5	P10	Z1	B	6	0
M2	DM	D5	P11	Z2	C	6	0
M2	DM	D5	P11	Z2	D	6	0
M2	DM	D5	P11	Z1	A	6	0
M2	DM	D5	P12	Z1	B	6	0
M2	DM	D5	P12	Z2	C	6	0
M2	DM	D5	P12	Z2	D	6	0
M2	DM	D5	P13	Z1	A	6	0
M2	DM	D5	P13	Z1	B	6	0
M2	DM	D5	P13	Z2	C	6	0
M2	DM	D5	P16	Z2	D	6	0
M2	DM	D5	P16	Z1	A	6	0
M2	DM	D5	P16	Z1	B	6	0
M2	DM	D5	P15	Z2	C	6	0
M2	DM	D5	P15	Z2	D	6	0
M2	DM	D5	P15	Z1	A	6	0
M2	DM	D5	P16	Z1	B	6	0
M2	DM	D5	P16	Z2	C	6	0
M2	DM	D5	P16	Z2	D	6	0
M2	DM	D5	P17	Z1	A	6	0
M2	DM	D5	P17	Z1	B	6	0
M2	DM	D5	P17	Z2	C	6	0
M2	DM	D5	P17	Z2	D	6	0
M2	DM	D5	P18	Z1	A	6	0
M2	DM	D5	P18	Z1	B	6	0
M2	DM	D5	P18	Z2	C	6	0
M2	DM	D5	P18	Z2	D	6	0
M2	DM	D5	P19	Z1	A	6	0
M2	DM	D5	P19	Z1	B	6	0
M2	DM	D5	P19	Z2	C	6	0
M2	DM	D5	P19	Z2	D	6	0
M2	DM	D5	P20	Z1	A	6	0
M2	DM	D5	P20	Z1	B	6	0
M2	DM	D5	P20	Z2	C	6	0
M2	DM	D5	P20	Z2	D	6	0
M1	J_0	D5	P1	Z1	A	10	0
M1	J_0	D5	P1	Z1	B	10	0
M1	J_0	D5	P1	Z2	C	10	0
M1	J_0	D5	P1	Z2	D	10	0
M1	J_0	D5	P2	Z1	A	10	0
M1	J_0	D5	P2	Z1	B	10	0
M1	J_0	D5	P2	Z2	C	10	0
M1	J_0	D5	P2	Z2	D	10	0
M1	J_0	D5	P3	Z1	A	10	0
M1	J_0	D5	P3	Z1	B	10	0
M1	J_0	D5	P3	Z2	C	10	0
M1	J_0	D5	P3	Z2	D	10	0
M1	J_0	D5	P6	Z1	A	10	1
M1	J_0	D5	P6	Z1	B	10	1
M1	J_0	D5	P6	Z2	C	10	1
M1	J_0	D5	P6	Z2	D	10	1
M1	J_0	D5	P5	Z1	A	10	0
M1	J_0	D5	P5	Z1	B	10	0
M1	J_0	D5	P5	Z2	C	10	0
M1	J_0	D5	P5	Z2	D	10	0
M1	J_0	D5	P6	Z1	A	10	0
M1	J_0	D5	P6	Z1	B	10	0
M1	J_0	D5	P6	Z2	C	10	1
M1	J_0	D5	P6	Z2	D	10	0
M1	J_0	D5	P7	Z1	A	10	0
M1	J_0	D5	P7	Z1	B	10	0
M1	J_0	D5	P7	Z2	C	10	0
M1	J_0	D5	P7	Z2	D	10	0
M1	J_0	D5	P9	Z1	A	10	0
M1	J_0	D5	P9	Z1	B	10	0
M1	J_0	D5	P9	Z2	C	10	0
M1	J_0	D5	P9	Z2	D	10	0
M1	J_0	D5	P10	Z1	A	10	0
M1	J_0	D5	P10	Z1	B	10	0
M1	J_0	D5	P10	Z2	C	10	0
M1	J_0	D5	P10	Z2	D	10	0
M1	J_0	D5	P11	Z1	A	10	0
M1	J_0	D5	P11	Z1	B	10	0
M1	J_0	D5	P11	Z2	C	10	0
M1	J_0	D5	P11	Z2	D	10	0
M1	J_0	D5	P12	Z1	A	10	0
M1	J_0	D5	P12	Z1	B	10	0
M1	J_0	D5	P12	Z2	C	10	0
M1	J_0	D5	P12	Z2	D	10	0
M1	J_4	D5	P2	Z1	A	10	0
M1	J_4	D5	P2	Z1	B	10	0
M1	J_4	D5	P2	Z2	C	10	0
M1	J_4	D5	P2	Z2	D	10	0
M1	J_4	D5	P3	Z1	A	10	0
M1	J_4	D5	P3	Z1	B	10	0
M1	J_4	D5	P3	Z2	C	10	0
M1	J_4	D5	P3	Z2	D	10	0
M1	J_4	D5	P6	Z1	A	10	0
M1	J_4	D5	P6	Z1	B	10	0
M1	J_4	D5	P6	Z2	C	10	0
M1	J_4	D5	P6	Z2	D	10	0
M1	J_4	D5	P5	Z1	A	10	0
M1	J_4	D5	P5	Z1	B	10	0
M1	J_4	D5	P5	Z2	C	10	0
M1	J_4	D5	P5	Z2	D	10	0
M1	J_4	D5	P6	Z1	A	10	0
M1	J_4	D5	P6	Z1	B	10	0
M1	J_4	D5	P6	Z2	C	10	0
M1	J_4	D5	P6	Z2	D	10	0
M1	J_4	D5	P8	Z1	A	10	1
M1	J_4	D5	P8	Z1	B	10	0
M1	J_4	D5	P8	Z2	C	10	0
M1	J_4	D5	P8	Z2	D	10	0
M1	J_4	D5	P9	Z1	A	10	0
M1	J_4	D5	P9	Z1	B	10	0
M1	J_4	D5	P9	Z2	C	10	0
M1	J_4	D5	P9	Z2	D	10	0
M1	J_4	D5	P10	Z1	A	10	0
M1	J_4	D5	P10	Z1	B	10	0
M1	J_4	D5	P10	Z2	C	10	0
M1	J_4	D5	P10	Z2	D	10	0
M1	J_4	D5	P11	Z1	A	10	0
M1	J_4	D5	P11	Z1	B	10	0
M1	J_4	D5	P11	Z2	C	10	0
M1	J_4	D5	P11	Z2	D	10	0
M1	J_4	D5	P12	Z1	A	10	0
M1	J_4	D5	P12	Z1	B	10	0
M1	J_4	D5	P12	Z2	C	10	0
M1	J_4	D5	P12	Z2	D	10	0
M1	J_4	D5	P13	Z1	A	10	0
M1	J_4	D5	P13	Z1	B	10	0
M1	J_4	D5	P13	Z2	C	10	0
M1	J_4	D5	P13	Z2	D	10	0
M1	J_4	D5	P16	Z1	A	10	0
M1	J_4	D5	P16	Z1	B	10	0
M1	J_4	D5	P16	Z2	C	10	0
M1	J_4	D5	P16	Z2	D	10	0
M1	J_4	D5	P15	Z1	A	10	0
M1	J_4	D5	P15	Z1	B	10	0
M1	J_4	D5	P15	Z2	C	10	0
M1	J_4	D5	P15	Z2	D	10	0
M1	J_4	D5	P16	Z1	A	10	0
M1	J_4	D5	P16	Z1	B	10	0
M1	J_4	D5	P16	Z2	C	10	0
M1	J_4	D5	P16	Z2	D	10	0
M1	J_8	D5	P1	Z1	A	10	0
M1	J_8	D5	P1	Z1	B	10	0
M1	J_8	D5	P1	Z2	C	10	0
M1	J_8	D5	P1	Z2	D	10	0
M1	J_8	D5	P2	Z1	A	10	0
M1	J_8	D5	P2	Z1	B	10	0
M1	J_8	D5	P2	Z2	C	10	0
M1	J_8	D5	P2	Z2	D	10	0
M1	J_8	D5	P3	Z1	A	10	0
M1	J_8	D5	P3	Z1	B	10	0
M1	J_8	D5	P3	Z2	C	10	0
M1	J_8	D5	P3	Z2	D	10	0
M1	J_8	D5	P6	Z1	A	10	0
M1	J_8	D5	P6	Z1	B	10	0
M1	J_8	D5	P6	Z2	C	10	0
M1	J_8	D5	P6	Z2	D	10	0
M1	J_8	D5	P6	Z1	A	10	0
M1	J_8	D5	P6	Z1	B	10	0
M1	J_8	D5	P6	Z2	C	10	0
M1	J_8	D5	P6	Z2	D	10	0
M1	J_8	D5	P7	Z1	A	10	0
M1	J_8	D5	P7	Z1	B	10	0
M1	J_8	D5	P7	Z2	C	10	NA
M1	J_8	D5	P7	Z2	D	10	0
M1	J_8	D5	P9	Z1	A	10	0
M1	J_8	D5	P9	Z1	B	10	0
M1	J_8	D5	P9	Z2	C	10	0
M1	J_8	D5	P9	Z2	D	10	0
M1	J_8	D5	P10	Z1	A	10	0
M1	J_8	D5	P10	Z1	B	10	0
M1	J_8	D5	P10	Z2	C	10	0
M1	J_8	D5	P10	Z2	D	10	0
M1	J_8	D5	P11	Z1	A	10	0
M1	J_8	D5	P11	Z1	B	10	0
M1	J_8	D5	P11	Z2	C	10	0
M1	J_8	D5	P11	Z2	D	10	0
M1	J_8	D5	P13	Z1	A	10	0
M1	J_8	D5	P13	Z1	B	10	0
M1	J_8	D5	P13	Z2	C	10	0
M1	J_8	D5	P13	Z2	D	10	0
M1	J_8	D5	P16	Z1	A	10	0
M1	J_8	D5	P16	Z1	B	10	0
M1	J_8	D5	P16	Z2	C	10	0
M1	J_8	D5	P16	Z2	D	10	0
M1	J_8	D5	P16	Z1	A	10	0
M1	J_8	D5	P16	Z1	B	10	0
M1	J_8	D5	P16	Z2	C	10	0
M1	J_8	D5	P16	Z2	D	10	0
M1	J_8	D5	P17	Z1	A	10	0
M1	J_8	D5	P17	Z1	B	10	0
M1	J_8	D5	P17	Z2	C	10	0
M1	J_8	D5	P17	Z2	D	10	0
M1	J16	D5	P2	Z1	A	10	0
M1	J16	D5	P2	Z1	B	10	0
M1	J16	D5	P2	Z2	C	10	0
M1	J16	D5	P2	Z2	D	10	0
M1	J16	D5	P3	Z1	A	10	0
M1	J16	D5	P3	Z1	B	10	0
M1	J16	D5	P3	Z2	C	10	0
M1	J16	D5	P3	Z2	D	10	0
M1	J16	D5	P7	Z1	A	10	0
M1	J16	D5	P7	Z1	B	10	0
M1	J16	D5	P7	Z2	C	10	0
M1	J16	D5	P7	Z2	D	10	0
M1	J16	D5	P9	Z1	A	10	0
M1	J16	D5	P9	Z1	B	10	0
M1	J16	D5	P9	Z2	C	10	0
M1	J16	D5	P9	Z2	D	10	0
M1	J16	D5	P10	Z1	A	10	0
M1	J16	D5	P10	Z1	B	10	0
M1	J16	D5	P10	Z2	C	10	0
M1	J16	D5	P10	Z2	D	10	0
M1	J16	D5	P11	Z1	A	10	0
M1	J16	D5	P11	Z1	B	10	0
M1	J16	D5	P11	Z2	C	10	0
M1	J16	D5	P11	Z2	D	10	0
M1	J16	D5	P12	Z1	A	10	0
M1	J16	D5	P12	Z1	B	10	0
M1	J16	D5	P12	Z2	C	10	0
M1	J16	D5	P12	Z2	D	10	0
M1	J16	D5	P13	Z1	A	10	0
M1	J16	D5	P13	Z1	B	10	0
M1	J16	D5	P13	Z2	C	10	0
M1	J16	D5	P13	Z2	D	10	0
M1	J16	D5	P16	Z1	A	10	0
M1	J16	D5	P16	Z1	B	10	0
M1	J16	D5	P16	Z2	C	10	0
M1	J16	D5	P16	Z2	D	10	0
M1	J16	D5	P15	Z1	A	10	0
M1	J16	D5	P15	Z1	B	10	0
M1	J16	D5	P15	Z2	C	10	0
M1	J16	D5	P15	Z2	D	10	0
M1	J16	D5	P16	Z1	A	10	0
M1	J16	D5	P16	Z1	B	10	0
M1	J16	D5	P16	Z2	C	10	0
M1	J16	D5	P16	Z2	D	10	0
M1	J16	D5	P18	Z1	A	10	0
M1	J16	D5	P18	Z1	B	10	0
M1	J16	D5	P18	Z2	C	10	0
M1	J16	D5	P18	Z2	D	10	0
M1	J16	D5	P19	Z1	A	10	0
M1	J16	D5	P19	Z1	B	10	0
M1	J16	D5	P19	Z2	C	10	0
M1	J16	D5	P19	Z2	D	10	0
M1	DM	D5	P1	Z1	A	10	0
M1	DM	D5	P1	Z1	B	10	0
M1	DM	D5	P1	Z2	C	10	0
M1	DM	D5	P2	Z2	D	10	0
M1	DM	D5	P2	Z1	A	10	0
M1	DM	D5	P2	Z1	B	10	0
M1	DM	D5	P3	Z2	C	10	0
M1	DM	D5	P3	Z2	D	10	0
M1	DM	D5	P3	Z1	A	10	0
M1	DM	D5	P6	Z1	B	10	0
M1	DM	D5	P6	Z2	C	10	0
M1	DM	D5	P6	Z2	D	10	0
M1	DM	D5	P5	Z1	A	10	0
M1	DM	D5	P5	Z1	B	10	0
M1	DM	D5	P5	Z2	C	10	0
M1	DM	D5	P6	Z2	D	10	0
M1	DM	D5	P6	Z1	A	10	0
M1	DM	D5	P6	Z1	B	10	0
M1	DM	D5	P7	Z2	C	10	0
M1	DM	D5	P7	Z2	D	10	0
M1	DM	D5	P7	Z1	A	10	0
M1	DM	D5	P8	Z1	B	10	0
M1	DM	D5	P8	Z2	C	10	0
M1	DM	D5	P8	Z2	D	10	0
M1	DM	D5	P9	Z1	A	10	0
M1	DM	D5	P9	Z1	B	10	0
M1	DM	D5	P9	Z2	C	10	0
M1	DM	D5	P10	Z2	D	10	0
M1	DM	D5	P10	Z1	A	10	0
M1	DM	D5	P10	Z1	B	10	0
M1	DM	D5	P11	Z2	C	10	0
M1	DM	D5	P11	Z2	D	10	0
M1	DM	D5	P11	Z1	A	10	0
M1	DM	D5	P12	Z1	B	10	0
M1	DM	D5	P12	Z2	C	10	0
M1	DM	D5	P12	Z2	D	10	0
M1	DM	D5	P13	Z1	A	10	0
M1	DM	D5	P13	Z1	B	10	0
M1	DM	D5	P13	Z2	C	10	0
M1	DM	D5	P16	Z2	D	10	0
M1	DM	D5	P16	Z1	A	10	0
M1	DM	D5	P16	Z1	B	10	0
M1	DM	D5	P15	Z2	C	10	0
M1	DM	D5	P15	Z2	D	10	0
M1	DM	D5	P15	Z1	A	10	0
M1	DM	D5	P16	Z1	B	10	0
M1	DM	D5	P16	Z2	C	10	0
M1	DM	D5	P16	Z2	D	10	0
M1	DM	D5	P17	Z1	A	10	0
M1	DM	D5	P17	Z1	B	10	0
M1	DM	D5	P17	Z2	C	10	0
M1	DM	D5	P17	Z2	D	10	0
M1	DM	D5	P18	Z1	A	10	0
M1	DM	D5	P18	Z1	B	10	0
M1	DM	D5	P18	Z2	C	10	0
M1	DM	D5	P18	Z2	D	10	0
M1	DM	D5	P19	Z1	A	10	0
M1	DM	D5	P19	Z1	B	10	0
M1	DM	D5	P19	Z2	C	10	0
M1	DM	D5	P19	Z2	D	10	0
M1	DM	D5	P20	Z1	A	10	0
M1	DM	D5	P20	Z1	B	10	0
M1	DM	D5	P20	Z2	C	10	0
M1	DM	D5	P20	Z2	D	10	0
M2	J_0	D5	P1	Z1	A	10	0
M2	J_0	D5	P1	Z1	B	10	0
M2	J_0	D5	P1	Z2	C	10	0
M2	J_0	D5	P1	Z2	D	10	0
M2	J_0	D5	P2	Z1	A	10	1
M2	J_0	D5	P2	Z1	B	10	0
M2	J_0	D5	P2	Z2	C	10	1
M2	J_0	D5	P2	Z2	D	10	1
M2	J_0	D5	P6	Z1	A	10	0
M2	J_0	D5	P6	Z1	B	10	0
M2	J_0	D5	P6	Z2	C	10	0
M2	J_0	D5	P6	Z2	D	10	0
M2	J_0	D5	P5	Z1	A	10	0
M2	J_0	D5	P5	Z1	B	10	0
M2	J_0	D5	P5	Z2	C	10	0
M2	J_0	D5	P5	Z2	D	10	0
M2	J_0	D5	P7	Z1	A	10	0
M2	J_0	D5	P7	Z1	B	10	0
M2	J_0	D5	P7	Z2	C	10	0
M2	J_0	D5	P7	Z2	D	10	0
M2	J_0	D5	P8	Z1	A	10	0
M2	J_0	D5	P8	Z1	B	10	0
M2	J_0	D5	P8	Z2	C	10	0
M2	J_0	D5	P8	Z2	D	10	0
M2	J_0	D5	P10	Z1	A	10	0
M2	J_0	D5	P10	Z1	B	10	1
M2	J_0	D5	P10	Z2	C	10	0
M2	J_0	D5	P10	Z2	D	10	1
M2	J_0	D5	P11	Z1	A	10	0
M2	J_0	D5	P11	Z1	B	10	0
M2	J_0	D5	P11	Z2	C	10	0
M2	J_0	D5	P11	Z2	D	10	0
M2	J_0	D5	P12	Z1	A	10	0
M2	J_0	D5	P12	Z1	B	10	0
M2	J_0	D5	P12	Z2	C	10	0
M2	J_0	D5	P12	Z2	D	10	0
M2	J_4	D5	P2	Z1	A	10	0
M2	J_4	D5	P2	Z1	B	10	0
M2	J_4	D5	P2	Z2	C	10	0
M2	J_4	D5	P2	Z2	D	10	0
M2	J_4	D5	P6	Z1	A	10	0
M2	J_4	D5	P6	Z1	B	10	0
M2	J_4	D5	P6	Z2	C	10	0
M2	J_4	D5	P6	Z2	D	10	0
M2	J_4	D5	P7	Z1	A	10	0
M2	J_4	D5	P7	Z1	B	10	0
M2	J_4	D5	P7	Z2	C	10	0
M2	J_4	D5	P7	Z2	D	10	0
M2	J_4	D5	P8	Z1	A	10	0
M2	J_4	D5	P8	Z1	B	10	0
M2	J_4	D5	P8	Z2	C	10	0
M2	J_4	D5	P8	Z2	D	10	0
M2	J_4	D5	P9	Z1	A	10	0
M2	J_4	D5	P9	Z1	B	10	0
M2	J_4	D5	P9	Z2	C	10	0
M2	J_4	D5	P9	Z2	D	10	0
M2	J_4	D5	P11	Z1	A	10	0
M2	J_4	D5	P11	Z1	B	10	0
M2	J_4	D5	P11	Z2	C	10	0
M2	J_4	D5	P11	Z2	D	10	0
M2	J_4	D5	P13	Z1	A	10	0
M2	J_4	D5	P13	Z1	B	10	0
M2	J_4	D5	P13	Z2	C	10	0
M2	J_4	D5	P13	Z2	D	10	0
M2	J_4	D5	P15	Z1	A	10	1
M2	J_4	D5	P15	Z1	B	10	0
M2	J_4	D5	P15	Z2	C	10	0
M2	J_4	D5	P15	Z2	D	10	0
M2	J_4	D5	P16	Z1	A	10	0
M2	J_4	D5	P16	Z1	B	10	0
M2	J_4	D5	P16	Z2	C	10	0
M2	J_4	D5	P16	Z2	D	10	0
M2	J_8	D5	P1	Z1	A	10	0
M2	J_8	D5	P1	Z1	B	10	0
M2	J_8	D5	P1	Z2	C	10	0
M2	J_8	D5	P1	Z2	D	10	0
M2	J_8	D5	P2	Z1	A	10	0
M2	J_8	D5	P2	Z1	B	10	0
M2	J_8	D5	P2	Z2	C	10	0
M2	J_8	D5	P2	Z2	D	10	NA
M2	J_8	D5	P3	Z1	A	10	0
M2	J_8	D5	P3	Z1	B	10	0
M2	J_8	D5	P3	Z2	C	10	0
M2	J_8	D5	P3	Z2	D	10	0
M2	J_8	D5	P6	Z1	A	10	0
M2	J_8	D5	P6	Z1	B	10	0
M2	J_8	D5	P6	Z2	C	10	0
M2	J_8	D5	P6	Z2	D	10	0
M2	J_8	D5	P5	Z1	A	10	0
M2	J_8	D5	P5	Z1	B	10	0
M2	J_8	D5	P5	Z2	C	10	0
M2	J_8	D5	P5	Z2	D	10	0
M2	J_8	D5	P7	Z1	A	10	0
M2	J_8	D5	P7	Z1	B	10	0
M2	J_8	D5	P7	Z2	C	10	0
M2	J_8	D5	P7	Z2	D	10	0
M2	J_8	D5	P8	Z1	A	10	0
M2	J_8	D5	P8	Z1	B	10	0
M2	J_8	D5	P8	Z2	C	10	0
M2	J_8	D5	P8	Z2	D	10	0
M2	J_8	D5	P10	Z1	A	10	0
M2	J_8	D5	P10	Z1	B	10	0
M2	J_8	D5	P10	Z2	C	10	0
M2	J_8	D5	P10	Z2	D	10	0
M2	J_8	D5	P11	Z1	A	10	0
M2	J_8	D5	P11	Z1	B	10	0
M2	J_8	D5	P11	Z2	C	10	0
M2	J_8	D5	P11	Z2	D	10	0
M2	J_8	D5	P12	Z1	A	10	0
M2	J_8	D5	P12	Z1	B	10	0
M2	J_8	D5	P12	Z2	C	10	0
M2	J_8	D5	P12	Z2	D	10	0
M2	J_8	D5	P16	Z1	A	10	0
M2	J_8	D5	P16	Z1	B	10	0
M2	J_8	D5	P16	Z2	C	10	0
M2	J_8	D5	P16	Z2	D	10	0
M2	J_8	D5	P17	Z1	A	10	0
M2	J_8	D5	P17	Z1	B	10	0
M2	J_8	D5	P17	Z2	C	10	0
M2	J_8	D5	P17	Z2	D	10	0
M2	J16	D5	P1	Z1	A	10	0
M2	J16	D5	P1	Z1	B	10	0
M2	J16	D5	P1	Z2	C	10	0
M2	J16	D5	P1	Z2	D	10	0
M2	J16	D5	P2	Z1	A	10	0
M2	J16	D5	P2	Z1	B	10	0
M2	J16	D5	P2	Z2	C	10	0
M2	J16	D5	P2	Z2	D	10	0
M2	J16	D5	P3	Z1	A	10	0
M2	J16	D5	P3	Z1	B	10	0
M2	J16	D5	P3	Z2	C	10	0
M2	J16	D5	P3	Z2	D	10	0
M2	J16	D5	P6	Z1	A	10	0
M2	J16	D5	P6	Z1	B	10	0
M2	J16	D5	P6	Z2	C	10	0
M2	J16	D5	P6	Z2	D	10	0
M2	J16	D5	P6	Z1	A	10	0
M2	J16	D5	P6	Z1	B	10	0
M2	J16	D5	P6	Z2	C	10	0
M2	J16	D5	P6	Z2	D	10	0
M2	J16	D5	P9	Z1	A	10	0
M2	J16	D5	P9	Z1	B	10	0
M2	J16	D5	P9	Z2	C	10	0
M2	J16	D5	P9	Z2	D	10	0
M2	J16	D5	P10	Z1	A	10	0
M2	J16	D5	P10	Z1	B	10	0
M2	J16	D5	P10	Z2	C	10	0
M2	J16	D5	P10	Z2	D	10	0
M2	J16	D5	P12	Z1	A	10	0
M2	J16	D5	P12	Z1	B	10	0
M2	J16	D5	P12	Z2	C	10	0
M2	J16	D5	P12	Z2	D	10	0
M2	J16	D5	P13	Z1	A	10	0
M2	J16	D5	P13	Z1	B	10	0
M2	J16	D5	P13	Z2	C	10	0
M2	J16	D5	P13	Z2	D	10	0
M2	J16	D5	P16	Z1	A	10	0
M2	J16	D5	P16	Z1	B	10	0
M2	J16	D5	P16	Z2	C	10	0
M2	J16	D5	P16	Z2	D	10	0
M2	J16	D5	P15	Z1	A	10	0
M2	J16	D5	P15	Z1	B	10	0
M2	J16	D5	P15	Z2	C	10	0
M2	J16	D5	P15	Z2	D	10	0
M2	J16	D5	P17	Z1	A	10	0
M2	J16	D5	P17	Z1	B	10	0
M2	J16	D5	P17	Z2	C	10	0
M2	J16	D5	P17	Z2	D	10	0
M2	J16	D5	P19	Z1	A	10	0
M2	J16	D5	P19	Z1	B	10	0
M2	J16	D5	P19	Z2	C	10	0
M2	J16	D5	P19	Z2	D	10	0
M2	J16	D5	P20	Z1	A	10	0
M2	J16	D5	P20	Z1	B	10	0
M2	J16	D5	P20	Z2	C	10	0
M2	J16	D5	P20	Z2	D	10	0
M2	DM	D5	P1	Z1	A	10	0
M2	DM	D5	P1	Z1	B	10	0
M2	DM	D5	P1	Z2	C	10	0
M2	DM	D5	P2	Z2	D	10	0
M2	DM	D5	P2	Z1	A	10	0
M2	DM	D5	P2	Z1	B	10	0
M2	DM	D5	P3	Z2	C	10	0
M2	DM	D5	P3	Z2	D	10	0
M2	DM	D5	P3	Z1	A	10	0
M2	DM	D5	P6	Z1	B	10	0
M2	DM	D5	P6	Z2	C	10	0
M2	DM	D5	P6	Z2	D	10	0
M2	DM	D5	P5	Z1	A	10	0
M2	DM	D5	P5	Z1	B	10	0
M2	DM	D5	P5	Z2	C	10	0
M2	DM	D5	P6	Z2	D	10	0
M2	DM	D5	P6	Z1	A	10	0
M2	DM	D5	P6	Z1	B	10	0
M2	DM	D5	P7	Z2	C	10	0
M2	DM	D5	P7	Z2	D	10	0
M2	DM	D5	P7	Z1	A	10	0
M2	DM	D5	P8	Z1	B	10	0
M2	DM	D5	P8	Z2	C	10	0
M2	DM	D5	P8	Z2	D	10	0
M2	DM	D5	P9	Z1	A	10	0
M2	DM	D5	P9	Z1	B	10	0
M2	DM	D5	P9	Z2	C	10	0
M2	DM	D5	P10	Z2	D	10	0
M2	DM	D5	P10	Z1	A	10	0
M2	DM	D5	P10	Z1	B	10	0
M2	DM	D5	P11	Z2	C	10	0
M2	DM	D5	P11	Z2	D	10	0
M2	DM	D5	P11	Z1	A	10	0
M2	DM	D5	P12	Z1	B	10	0
M2	DM	D5	P12	Z2	C	10	0
M2	DM	D5	P12	Z2	D	10	0
M2	DM	D5	P13	Z1	A	10	0
M2	DM	D5	P13	Z1	B	10	0
M2	DM	D5	P13	Z2	C	10	0
M2	DM	D5	P16	Z2	D	10	0
M2	DM	D5	P16	Z1	A	10	0
M2	DM	D5	P16	Z1	B	10	0
M2	DM	D5	P15	Z2	C	10	0
M2	DM	D5	P15	Z2	D	10	0
M2	DM	D5	P15	Z1	A	10	0
M2	DM	D5	P16	Z1	B	10	0
M2	DM	D5	P16	Z2	C	10	0
M2	DM	D5	P16	Z2	D	10	0
M2	DM	D5	P17	Z1	A	10	0
M2	DM	D5	P17	Z1	B	10	0
M2	DM	D5	P17	Z2	C	10	0
M2	DM	D5	P17	Z2	D	10	0
M2	DM	D5	P18	Z1	A	10	0
M2	DM	D5	P18	Z1	B	10	0
M2	DM	D5	P18	Z2	C	10	0
M2	DM	D5	P18	Z2	D	10	0
M2	DM	D5	P19	Z1	A	10	0
M2	DM	D5	P19	Z1	B	10	0
M2	DM	D5	P19	Z2	C	10	0
M2	DM	D5	P19	Z2	D	10	0
M2	DM	D5	P20	Z1	A	10	0
M2	DM	D5	P20	Z1	B	10	0
M2	DM	D5	P20	Z2	C	10	0
M2	DM	D5	P20	Z2	D	10	0
M1	J_0	D5	P1	Z1	A	14	0
M1	J_0	D5	P1	Z1	B	14	0
M1	J_0	D5	P1	Z2	C	14	0
M1	J_0	D5	P1	Z2	D	14	0
M1	J_0	D5	P2	Z1	A	14	0
M1	J_0	D5	P2	Z1	B	14	0
M1	J_0	D5	P2	Z2	C	14	0
M1	J_0	D5	P2	Z2	D	14	0
M1	J_0	D5	P3	Z1	A	14	0
M1	J_0	D5	P3	Z1	B	14	0
M1	J_0	D5	P3	Z2	C	14	0
M1	J_0	D5	P3	Z2	D	14	0
M1	J_0	D5	P6	Z1	A	14	1
M1	J_0	D5	P6	Z1	B	14	1
M1	J_0	D5	P6	Z2	C	14	1
M1	J_0	D5	P6	Z2	D	14	1
M1	J_0	D5	P5	Z1	A	14	0
M1	J_0	D5	P5	Z1	B	14	0
M1	J_0	D5	P5	Z2	C	14	1
M1	J_0	D5	P5	Z2	D	14	1
M1	J_0	D5	P6	Z1	A	14	0
M1	J_0	D5	P6	Z1	B	14	0
M1	J_0	D5	P6	Z2	C	14	1
M1	J_0	D5	P6	Z2	D	14	0
M1	J_0	D5	P7	Z1	A	14	0
M1	J_0	D5	P7	Z1	B	14	0
M1	J_0	D5	P7	Z2	C	14	0
M1	J_0	D5	P7	Z2	D	14	0
M1	J_0	D5	P9	Z1	A	14	0
M1	J_0	D5	P9	Z1	B	14	0
M1	J_0	D5	P9	Z2	C	14	0
M1	J_0	D5	P9	Z2	D	14	0
M1	J_0	D5	P10	Z1	A	14	0
M1	J_0	D5	P10	Z1	B	14	0
M1	J_0	D5	P10	Z2	C	14	0
M1	J_0	D5	P10	Z2	D	14	0
M1	J_0	D5	P11	Z1	A	14	0
M1	J_0	D5	P11	Z1	B	14	0
M1	J_0	D5	P11	Z2	C	14	0
M1	J_0	D5	P11	Z2	D	14	0
M1	J_0	D5	P12	Z1	A	14	0
M1	J_0	D5	P12	Z1	B	14	0
M1	J_0	D5	P12	Z2	C	14	0
M1	J_0	D5	P12	Z2	D	14	0
M1	J_4	D5	P2	Z1	A	14	1
M1	J_4	D5	P2	Z1	B	14	1
M1	J_4	D5	P2	Z2	C	14	1
M1	J_4	D5	P2	Z2	D	14	1
M1	J_4	D5	P3	Z1	A	14	0
M1	J_4	D5	P3	Z1	B	14	0
M1	J_4	D5	P3	Z2	C	14	0
M1	J_4	D5	P3	Z2	D	14	0
M1	J_4	D5	P6	Z1	A	14	1
M1	J_4	D5	P6	Z1	B	14	1
M1	J_4	D5	P6	Z2	C	14	1
M1	J_4	D5	P6	Z2	D	14	0
M1	J_4	D5	P5	Z1	A	14	0
M1	J_4	D5	P5	Z1	B	14	0
M1	J_4	D5	P5	Z2	C	14	0
M1	J_4	D5	P5	Z2	D	14	1
M1	J_4	D5	P6	Z1	A	14	1
M1	J_4	D5	P6	Z1	B	14	0
M1	J_4	D5	P6	Z2	C	14	0
M1	J_4	D5	P6	Z2	D	14	0
M1	J_4	D5	P8	Z1	A	14	1
M1	J_4	D5	P8	Z1	B	14	0
M1	J_4	D5	P8	Z2	C	14	0
M1	J_4	D5	P8	Z2	D	14	0
M1	J_4	D5	P9	Z1	A	14	0
M1	J_4	D5	P9	Z1	B	14	0
M1	J_4	D5	P9	Z2	C	14	0
M1	J_4	D5	P9	Z2	D	14	0
M1	J_4	D5	P10	Z1	A	14	1
M1	J_4	D5	P10	Z1	B	14	1
M1	J_4	D5	P10	Z2	C	14	1
M1	J_4	D5	P10	Z2	D	14	1
M1	J_4	D5	P11	Z1	A	14	1
M1	J_4	D5	P11	Z1	B	14	1
M1	J_4	D5	P11	Z2	C	14	1
M1	J_4	D5	P11	Z2	D	14	0
M1	J_4	D5	P12	Z1	A	14	0
M1	J_4	D5	P12	Z1	B	14	0
M1	J_4	D5	P12	Z2	C	14	0
M1	J_4	D5	P12	Z2	D	14	0
M1	J_4	D5	P13	Z1	A	14	0
M1	J_4	D5	P13	Z1	B	14	0
M1	J_4	D5	P13	Z2	C	14	0
M1	J_4	D5	P13	Z2	D	14	0
M1	J_4	D5	P16	Z1	A	14	1
M1	J_4	D5	P16	Z1	B	14	0
M1	J_4	D5	P16	Z2	C	14	1
M1	J_4	D5	P16	Z2	D	14	0
M1	J_4	D5	P15	Z1	A	14	0
M1	J_4	D5	P15	Z1	B	14	0
M1	J_4	D5	P15	Z2	C	14	0
M1	J_4	D5	P15	Z2	D	14	0
M1	J_4	D5	P16	Z1	A	14	0
M1	J_4	D5	P16	Z1	B	14	0
M1	J_4	D5	P16	Z2	C	14	0
M1	J_4	D5	P16	Z2	D	14	0
M1	J_8	D5	P1	Z1	A	14	0
M1	J_8	D5	P1	Z1	B	14	0
M1	J_8	D5	P1	Z2	C	14	0
M1	J_8	D5	P1	Z2	D	14	0
M1	J_8	D5	P2	Z1	A	14	0
M1	J_8	D5	P2	Z1	B	14	0
M1	J_8	D5	P2	Z2	C	14	0
M1	J_8	D5	P2	Z2	D	14	0
M1	J_8	D5	P3	Z1	A	14	0
M1	J_8	D5	P3	Z1	B	14	0
M1	J_8	D5	P3	Z2	C	14	0
M1	J_8	D5	P3	Z2	D	14	0
M1	J_8	D5	P6	Z1	A	14	0
M1	J_8	D5	P6	Z1	B	14	0
M1	J_8	D5	P6	Z2	C	14	0
M1	J_8	D5	P6	Z2	D	14	0
M1	J_8	D5	P6	Z1	A	14	0
M1	J_8	D5	P6	Z1	B	14	0
M1	J_8	D5	P6	Z2	C	14	0
M1	J_8	D5	P6	Z2	D	14	0
M1	J_8	D5	P7	Z1	A	14	0
M1	J_8	D5	P7	Z1	B	14	0
M1	J_8	D5	P7	Z2	C	14	0
M1	J_8	D5	P7	Z2	D	14	0
M1	J_8	D5	P9	Z1	A	14	0
M1	J_8	D5	P9	Z1	B	14	0
M1	J_8	D5	P9	Z2	C	14	0
M1	J_8	D5	P9	Z2	D	14	0
M1	J_8	D5	P10	Z1	A	14	0
M1	J_8	D5	P10	Z1	B	14	0
M1	J_8	D5	P10	Z2	C	14	0
M1	J_8	D5	P10	Z2	D	14	0
M1	J_8	D5	P11	Z1	A	14	0
M1	J_8	D5	P11	Z1	B	14	0
M1	J_8	D5	P11	Z2	C	14	0
M1	J_8	D5	P11	Z2	D	14	0
M1	J_8	D5	P13	Z1	A	14	0
M1	J_8	D5	P13	Z1	B	14	0
M1	J_8	D5	P13	Z2	C	14	0
M1	J_8	D5	P13	Z2	D	14	0
M1	J_8	D5	P16	Z1	A	14	0
M1	J_8	D5	P16	Z1	B	14	0
M1	J_8	D5	P16	Z2	C	14	0
M1	J_8	D5	P16	Z2	D	14	0
M1	J_8	D5	P16	Z1	A	14	0
M1	J_8	D5	P16	Z1	B	14	0
M1	J_8	D5	P16	Z2	C	14	0
M1	J_8	D5	P16	Z2	D	14	0
M1	J_8	D5	P17	Z1	A	14	0
M1	J_8	D5	P17	Z1	B	14	0
M1	J_8	D5	P17	Z2	C	14	0
M1	J_8	D5	P17	Z2	D	14	0
M1	J16	D5	P2	Z1	A	14	0
M1	J16	D5	P2	Z1	B	14	0
M1	J16	D5	P2	Z2	C	14	0
M1	J16	D5	P2	Z2	D	14	0
M1	J16	D5	P3	Z1	A	14	0
M1	J16	D5	P3	Z1	B	14	0
M1	J16	D5	P3	Z2	C	14	0
M1	J16	D5	P3	Z2	D	14	0
M1	J16	D5	P7	Z1	A	14	0
M1	J16	D5	P7	Z1	B	14	0
M1	J16	D5	P7	Z2	C	14	0
M1	J16	D5	P7	Z2	D	14	0
M1	J16	D5	P9	Z1	A	14	0
M1	J16	D5	P9	Z1	B	14	0
M1	J16	D5	P9	Z2	C	14	0
M1	J16	D5	P9	Z2	D	14	0
M1	J16	D5	P10	Z1	A	14	0
M1	J16	D5	P10	Z1	B	14	0
M1	J16	D5	P10	Z2	C	14	0
M1	J16	D5	P10	Z2	D	14	0
M1	J16	D5	P11	Z1	A	14	0
M1	J16	D5	P11	Z1	B	14	0
M1	J16	D5	P11	Z2	C	14	0
M1	J16	D5	P11	Z2	D	14	0
M1	J16	D5	P12	Z1	A	14	0
M1	J16	D5	P12	Z1	B	14	0
M1	J16	D5	P12	Z2	C	14	0
M1	J16	D5	P12	Z2	D	14	0
M1	J16	D5	P13	Z1	A	14	0
M1	J16	D5	P13	Z1	B	14	0
M1	J16	D5	P13	Z2	C	14	0
M1	J16	D5	P13	Z2	D	14	0
M1	J16	D5	P16	Z1	A	14	NA
M1	J16	D5	P16	Z1	B	14	NA
M1	J16	D5	P16	Z2	C	14	0
M1	J16	D5	P16	Z2	D	14	0
M1	J16	D5	P15	Z1	A	14	0
M1	J16	D5	P15	Z1	B	14	0
M1	J16	D5	P15	Z2	C	14	0
M1	J16	D5	P15	Z2	D	14	0
M1	J16	D5	P16	Z1	A	14	0
M1	J16	D5	P16	Z1	B	14	0
M1	J16	D5	P16	Z2	C	14	0
M1	J16	D5	P16	Z2	D	14	0
M1	J16	D5	P18	Z1	A	14	0
M1	J16	D5	P18	Z1	B	14	0
M1	J16	D5	P18	Z2	C	14	0
M1	J16	D5	P18	Z2	D	14	0
M1	J16	D5	P19	Z1	A	14	0
M1	J16	D5	P19	Z1	B	14	0
M1	J16	D5	P19	Z2	C	14	0
M1	J16	D5	P19	Z2	D	14	0
M1	DM	D5	P1	Z1	A	14	0
M1	DM	D5	P1	Z1	B	14	0
M1	DM	D5	P1	Z2	C	14	0
M1	DM	D5	P2	Z2	D	14	0
M1	DM	D5	P2	Z1	A	14	0
M1	DM	D5	P2	Z1	B	14	0
M1	DM	D5	P3	Z2	C	14	0
M1	DM	D5	P3	Z2	D	14	0
M1	DM	D5	P3	Z1	A	14	0
M1	DM	D5	P6	Z1	B	14	0
M1	DM	D5	P6	Z2	C	14	0
M1	DM	D5	P6	Z2	D	14	0
M1	DM	D5	P5	Z1	A	14	0
M1	DM	D5	P5	Z1	B	14	0
M1	DM	D5	P5	Z2	C	14	0
M1	DM	D5	P6	Z2	D	14	0
M1	DM	D5	P6	Z1	A	14	0
M1	DM	D5	P6	Z1	B	14	0
M1	DM	D5	P7	Z2	C	14	0
M1	DM	D5	P7	Z2	D	14	0
M1	DM	D5	P7	Z1	A	14	0
M1	DM	D5	P8	Z1	B	14	0
M1	DM	D5	P8	Z2	C	14	0
M1	DM	D5	P8	Z2	D	14	0
M1	DM	D5	P9	Z1	A	14	0
M1	DM	D5	P9	Z1	B	14	0
M1	DM	D5	P9	Z2	C	14	0
M1	DM	D5	P10	Z2	D	14	0
M1	DM	D5	P10	Z1	A	14	0
M1	DM	D5	P10	Z1	B	14	0
M1	DM	D5	P11	Z2	C	14	0
M1	DM	D5	P11	Z2	D	14	0
M1	DM	D5	P11	Z1	A	14	0
M1	DM	D5	P12	Z1	B	14	0
M1	DM	D5	P12	Z2	C	14	0
M1	DM	D5	P12	Z2	D	14	0
M1	DM	D5	P13	Z1	A	14	0
M1	DM	D5	P13	Z1	B	14	0
M1	DM	D5	P13	Z2	C	14	0
M1	DM	D5	P16	Z2	D	14	0
M1	DM	D5	P16	Z1	A	14	0
M1	DM	D5	P16	Z1	B	14	0
M1	DM	D5	P15	Z2	C	14	0
M1	DM	D5	P15	Z2	D	14	0
M1	DM	D5	P15	Z1	A	14	0
M1	DM	D5	P16	Z1	B	14	0
M1	DM	D5	P16	Z2	C	14	0
M1	DM	D5	P16	Z2	D	14	0
M1	DM	D5	P17	Z1	A	14	0
M1	DM	D5	P17	Z1	B	14	0
M1	DM	D5	P17	Z2	C	14	0
M1	DM	D5	P17	Z2	D	14	0
M1	DM	D5	P18	Z1	A	14	0
M1	DM	D5	P18	Z1	B	14	0
M1	DM	D5	P18	Z2	C	14	0
M1	DM	D5	P18	Z2	D	14	0
M1	DM	D5	P19	Z1	A	14	0
M1	DM	D5	P19	Z1	B	14	0
M1	DM	D5	P19	Z2	C	14	0
M1	DM	D5	P19	Z2	D	14	0
M1	DM	D5	P20	Z1	A	14	0
M1	DM	D5	P20	Z1	B	14	0
M1	DM	D5	P20	Z2	C	14	0
M1	DM	D5	P20	Z2	D	14	0
M2	J_0	D5	P1	Z1	A	14	0
M2	J_0	D5	P1	Z1	B	14	0
M2	J_0	D5	P1	Z2	C	14	0
M2	J_0	D5	P1	Z2	D	14	0
M2	J_0	D5	P2	Z1	A	14	1
M2	J_0	D5	P2	Z1	B	14	1
M2	J_0	D5	P2	Z2	C	14	1
M2	J_0	D5	P2	Z2	D	14	1
M2	J_0	D5	P6	Z1	A	14	0
M2	J_0	D5	P6	Z1	B	14	0
M2	J_0	D5	P6	Z2	C	14	0
M2	J_0	D5	P6	Z2	D	14	0
M2	J_0	D5	P5	Z1	A	14	0
M2	J_0	D5	P5	Z1	B	14	0
M2	J_0	D5	P5	Z2	C	14	0
M2	J_0	D5	P5	Z2	D	14	0
M2	J_0	D5	P7	Z1	A	14	0
M2	J_0	D5	P7	Z1	B	14	0
M2	J_0	D5	P7	Z2	C	14	0
M2	J_0	D5	P7	Z2	D	14	0
M2	J_0	D5	P8	Z1	A	14	0
M2	J_0	D5	P8	Z1	B	14	0
M2	J_0	D5	P8	Z2	C	14	0
M2	J_0	D5	P8	Z2	D	14	0
M2	J_0	D5	P10	Z1	A	14	1
M2	J_0	D5	P10	Z1	B	14	1
M2	J_0	D5	P10	Z2	C	14	1
M2	J_0	D5	P10	Z2	D	14	1
M2	J_0	D5	P11	Z1	A	14	0
M2	J_0	D5	P11	Z1	B	14	0
M2	J_0	D5	P11	Z2	C	14	0
M2	J_0	D5	P11	Z2	D	14	0
M2	J_0	D5	P12	Z1	A	14	0
M2	J_0	D5	P12	Z1	B	14	0
M2	J_0	D5	P12	Z2	C	14	0
M2	J_0	D5	P12	Z2	D	14	0
M2	J_4	D5	P2	Z1	A	14	0
M2	J_4	D5	P2	Z1	B	14	0
M2	J_4	D5	P2	Z2	C	14	0
M2	J_4	D5	P2	Z2	D	14	0
M2	J_4	D5	P6	Z1	A	14	0
M2	J_4	D5	P6	Z1	B	14	0
M2	J_4	D5	P6	Z2	C	14	0
M2	J_4	D5	P6	Z2	D	14	0
M2	J_4	D5	P7	Z1	A	14	0
M2	J_4	D5	P7	Z1	B	14	0
M2	J_4	D5	P7	Z2	C	14	0
M2	J_4	D5	P7	Z2	D	14	0
M2	J_4	D5	P8	Z1	A	14	0
M2	J_4	D5	P8	Z1	B	14	0
M2	J_4	D5	P8	Z2	C	14	0
M2	J_4	D5	P8	Z2	D	14	0
M2	J_4	D5	P9	Z1	A	14	0
M2	J_4	D5	P9	Z1	B	14	0
M2	J_4	D5	P9	Z2	C	14	0
M2	J_4	D5	P9	Z2	D	14	0
M2	J_4	D5	P11	Z1	A	14	0
M2	J_4	D5	P11	Z1	B	14	0
M2	J_4	D5	P11	Z2	C	14	0
M2	J_4	D5	P11	Z2	D	14	0
M2	J_4	D5	P13	Z1	A	14	0
M2	J_4	D5	P13	Z1	B	14	0
M2	J_4	D5	P13	Z2	C	14	0
M2	J_4	D5	P13	Z2	D	14	0
M2	J_4	D5	P15	Z1	A	14	1
M2	J_4	D5	P15	Z1	B	14	1
M2	J_4	D5	P15	Z2	C	14	0
M2	J_4	D5	P15	Z2	D	14	0
M2	J_4	D5	P16	Z1	A	14	0
M2	J_4	D5	P16	Z1	B	14	0
M2	J_4	D5	P16	Z2	C	14	0
M2	J_4	D5	P16	Z2	D	14	0
M2	J_8	D5	P1	Z1	A	14	0
M2	J_8	D5	P1	Z1	B	14	0
M2	J_8	D5	P1	Z2	C	14	0
M2	J_8	D5	P1	Z2	D	14	0
M2	J_8	D5	P2	Z1	A	14	0
M2	J_8	D5	P2	Z1	B	14	0
M2	J_8	D5	P2	Z2	C	14	0
M2	J_8	D5	P2	Z2	D	14	0
M2	J_8	D5	P3	Z1	A	14	0
M2	J_8	D5	P3	Z1	B	14	0
M2	J_8	D5	P3	Z2	C	14	0
M2	J_8	D5	P3	Z2	D	14	0
M2	J_8	D5	P6	Z1	A	14	0
M2	J_8	D5	P6	Z1	B	14	0
M2	J_8	D5	P6	Z2	C	14	0
M2	J_8	D5	P6	Z2	D	14	0
M2	J_8	D5	P5	Z1	A	14	0
M2	J_8	D5	P5	Z1	B	14	0
M2	J_8	D5	P5	Z2	C	14	0
M2	J_8	D5	P5	Z2	D	14	0
M2	J_8	D5	P7	Z1	A	14	0
M2	J_8	D5	P7	Z1	B	14	0
M2	J_8	D5	P7	Z2	C	14	0
M2	J_8	D5	P7	Z2	D	14	0
M2	J_8	D5	P8	Z1	A	14	0
M2	J_8	D5	P8	Z1	B	14	0
M2	J_8	D5	P8	Z2	C	14	0
M2	J_8	D5	P8	Z2	D	14	0
M2	J_8	D5	P10	Z1	A	14	1
M2	J_8	D5	P10	Z1	B	14	0
M2	J_8	D5	P10	Z2	C	14	1
M2	J_8	D5	P10	Z2	D	14	1
M2	J_8	D5	P11	Z1	A	14	0
M2	J_8	D5	P11	Z1	B	14	0
M2	J_8	D5	P11	Z2	C	14	0
M2	J_8	D5	P11	Z2	D	14	0
M2	J_8	D5	P12	Z1	A	14	0
M2	J_8	D5	P12	Z1	B	14	0
M2	J_8	D5	P12	Z2	C	14	0
M2	J_8	D5	P12	Z2	D	14	0
M2	J_8	D5	P16	Z1	A	14	0
M2	J_8	D5	P16	Z1	B	14	0
M2	J_8	D5	P16	Z2	C	14	0
M2	J_8	D5	P16	Z2	D	14	0
M2	J_8	D5	P17	Z1	A	14	0
M2	J_8	D5	P17	Z1	B	14	0
M2	J_8	D5	P17	Z2	C	14	0
M2	J_8	D5	P17	Z2	D	14	0
M2	J16	D5	P1	Z1	A	14	0
M2	J16	D5	P1	Z1	B	14	0
M2	J16	D5	P1	Z2	C	14	0
M2	J16	D5	P1	Z2	D	14	0
M2	J16	D5	P2	Z1	A	14	0
M2	J16	D5	P2	Z1	B	14	0
M2	J16	D5	P2	Z2	C	14	0
M2	J16	D5	P2	Z2	D	14	0
M2	J16	D5	P3	Z1	A	14	0
M2	J16	D5	P3	Z1	B	14	0
M2	J16	D5	P3	Z2	C	14	0
M2	J16	D5	P3	Z2	D	14	0
M2	J16	D5	P6	Z1	A	14	0
M2	J16	D5	P6	Z1	B	14	0
M2	J16	D5	P6	Z2	C	14	0
M2	J16	D5	P6	Z2	D	14	0
M2	J16	D5	P6	Z1	A	14	0
M2	J16	D5	P6	Z1	B	14	0
M2	J16	D5	P6	Z2	C	14	0
M2	J16	D5	P6	Z2	D	14	0
M2	J16	D5	P9	Z1	A	14	0
M2	J16	D5	P9	Z1	B	14	0
M2	J16	D5	P9	Z2	C	14	0
M2	J16	D5	P9	Z2	D	14	0
M2	J16	D5	P10	Z1	A	14	0
M2	J16	D5	P10	Z1	B	14	0
M2	J16	D5	P10	Z2	C	14	0
M2	J16	D5	P10	Z2	D	14	0
M2	J16	D5	P12	Z1	A	14	0
M2	J16	D5	P12	Z1	B	14	0
M2	J16	D5	P12	Z2	C	14	0
M2	J16	D5	P12	Z2	D	14	0
M2	J16	D5	P13	Z1	A	14	0
M2	J16	D5	P13	Z1	B	14	0
M2	J16	D5	P13	Z2	C	14	0
M2	J16	D5	P13	Z2	D	14	0
M2	J16	D5	P16	Z1	A	14	0
M2	J16	D5	P16	Z1	B	14	0
M2	J16	D5	P16	Z2	C	14	0
M2	J16	D5	P16	Z2	D	14	0
M2	J16	D5	P15	Z1	A	14	0
M2	J16	D5	P15	Z1	B	14	0
M2	J16	D5	P15	Z2	C	14	0
M2	J16	D5	P15	Z2	D	14	0
M2	J16	D5	P17	Z1	A	14	0
M2	J16	D5	P17	Z1	B	14	0
M2	J16	D5	P17	Z2	C	14	0
M2	J16	D5	P17	Z2	D	14	0
M2	J16	D5	P19	Z1	A	14	0
M2	J16	D5	P19	Z1	B	14	0
M2	J16	D5	P19	Z2	C	14	0
M2	J16	D5	P19	Z2	D	14	0
M2	J16	D5	P20	Z1	A	14	0
M2	J16	D5	P20	Z1	B	14	0
M2	J16	D5	P20	Z2	C	14	0
M2	J16	D5	P20	Z2	D	14	0
M2	DM	D5	P1	Z1	A	14	0
M2	DM	D5	P1	Z1	B	14	0
M2	DM	D5	P1	Z2	C	14	0
M2	DM	D5	P2	Z2	D	14	0
M2	DM	D5	P2	Z1	A	14	0
M2	DM	D5	P2	Z1	B	14	0
M2	DM	D5	P3	Z2	C	14	0
M2	DM	D5	P3	Z2	D	14	0
M2	DM	D5	P3	Z1	A	14	0
M2	DM	D5	P6	Z1	B	14	0
M2	DM	D5	P6	Z2	C	14	0
M2	DM	D5	P6	Z2	D	14	0
M2	DM	D5	P5	Z1	A	14	0
M2	DM	D5	P5	Z1	B	14	0
M2	DM	D5	P5	Z2	C	14	0
M2	DM	D5	P6	Z2	D	14	0
M2	DM	D5	P6	Z1	A	14	0
M2	DM	D5	P6	Z1	B	14	0
M2	DM	D5	P7	Z2	C	14	0
M2	DM	D5	P7	Z2	D	14	0
M2	DM	D5	P7	Z1	A	14	0
M2	DM	D5	P8	Z1	B	14	0
M2	DM	D5	P8	Z2	C	14	0
M2	DM	D5	P8	Z2	D	14	0
M2	DM	D5	P9	Z1	A	14	0
M2	DM	D5	P9	Z1	B	14	0
M2	DM	D5	P9	Z2	C	14	0
M2	DM	D5	P10	Z2	D	14	0
M2	DM	D5	P10	Z1	A	14	0
M2	DM	D5	P10	Z1	B	14	0
M2	DM	D5	P11	Z2	C	14	0
M2	DM	D5	P11	Z2	D	14	0
M2	DM	D5	P11	Z1	A	14	0
M2	DM	D5	P12	Z1	B	14	0
M2	DM	D5	P12	Z2	C	14	0
M2	DM	D5	P12	Z2	D	14	0
M2	DM	D5	P13	Z1	A	14	0
M2	DM	D5	P13	Z1	B	14	0
M2	DM	D5	P13	Z2	C	14	0
M2	DM	D5	P16	Z2	D	14	0
M2	DM	D5	P16	Z1	A	14	0
M2	DM	D5	P16	Z1	B	14	0
M2	DM	D5	P15	Z2	C	14	0
M2	DM	D5	P15	Z2	D	14	0
M2	DM	D5	P15	Z1	A	14	0
M2	DM	D5	P16	Z1	B	14	0
M2	DM	D5	P16	Z2	C	14	0
M2	DM	D5	P16	Z2	D	14	0
M2	DM	D5	P17	Z1	A	14	0
M2	DM	D5	P17	Z1	B	14	0
M2	DM	D5	P17	Z2	C	14	0
M2	DM	D5	P17	Z2	D	14	0
M2	DM	D5	P18	Z1	A	14	0
M2	DM	D5	P18	Z1	B	14	0
M2	DM	D5	P18	Z2	C	14	0
M2	DM	D5	P18	Z2	D	14	0
M2	DM	D5	P19	Z1	A	14	0
M2	DM	D5	P19	Z1	B	14	0
M2	DM	D5	P19	Z2	C	14	0
M2	DM	D5	P19	Z2	D	14	0
M2	DM	D5	P20	Z1	A	14	0
M2	DM	D5	P20	Z1	B	14	0
M2	DM	D5	P20	Z2	C	14	0
M2	DM	D5	P20	Z2	D	14	0
M1	J_0	D10	P1	Z1	A	2	0
M1	J_0	D10	P1	Z1	B	2	0
M1	J_0	D10	P1	Z2	C	2	0
M1	J_0	D10	P1	Z2	D	2	0
M1	J_0	D10	P2	Z1	A	2	0
M1	J_0	D10	P2	Z1	B	2	0
M1	J_0	D10	P2	Z2	C	2	0
M1	J_0	D10	P2	Z2	D	2	0
M1	J_0	D10	P3	Z1	A	2	0
M1	J_0	D10	P3	Z1	B	2	0
M1	J_0	D10	P3	Z2	C	2	0
M1	J_0	D10	P3	Z2	D	2	0
M1	J_0	D10	P6	Z1	A	2	0
M1	J_0	D10	P6	Z1	B	2	0
M1	J_0	D10	P6	Z2	C	2	0
M1	J_0	D10	P6	Z2	D	2	0
M1	J_0	D10	P5	Z1	A	2	0
M1	J_0	D10	P5	Z1	B	2	0
M1	J_0	D10	P5	Z2	C	2	0
M1	J_0	D10	P5	Z2	D	2	0
M1	J_0	D10	P7	Z1	A	2	0
M1	J_0	D10	P7	Z1	B	2	0
M1	J_0	D10	P7	Z2	C	2	0
M1	J_0	D10	P7	Z2	D	2	0
M1	J_0	D10	P8	Z1	A	2	0
M1	J_0	D10	P8	Z1	B	2	0
M1	J_0	D10	P8	Z2	C	2	0
M1	J_0	D10	P8	Z2	D	2	0
M1	J_0	D10	P11	Z1	A	2	0
M1	J_0	D10	P11	Z1	B	2	0
M1	J_0	D10	P11	Z2	C	2	0
M1	J_0	D10	P11	Z2	D	2	0
M1	J_0	D10	P12	Z1	A	2	0
M1	J_0	D10	P12	Z1	B	2	0
M1	J_0	D10	P12	Z2	C	2	0
M1	J_0	D10	P12	Z2	D	2	0
M1	J_4	D10	P2	Z1	A	2	0
M1	J_4	D10	P2	Z1	B	2	0
M1	J_4	D10	P2	Z2	C	2	0
M1	J_4	D10	P2	Z2	D	2	0
M1	J_4	D10	P8	Z1	A	2	0
M1	J_4	D10	P8	Z1	B	2	0
M1	J_4	D10	P8	Z2	C	2	0
M1	J_4	D10	P8	Z2	D	2	0
M1	J_4	D10	P9	Z1	A	2	0
M1	J_4	D10	P9	Z1	B	2	0
M1	J_4	D10	P9	Z2	C	2	0
M1	J_4	D10	P9	Z2	D	2	0
M1	J_4	D10	P10	Z1	A	2	0
M1	J_4	D10	P10	Z1	B	2	0
M1	J_4	D10	P10	Z2	C	2	0
M1	J_4	D10	P10	Z2	D	2	0
M1	J_4	D10	P11	Z1	A	2	0
M1	J_4	D10	P11	Z1	B	2	0
M1	J_4	D10	P11	Z2	C	2	0
M1	J_4	D10	P11	Z2	D	2	0
M1	J_4	D10	P12	Z1	A	2	0
M1	J_4	D10	P12	Z1	B	2	0
M1	J_4	D10	P12	Z2	C	2	0
M1	J_4	D10	P12	Z2	D	2	0
M1	J_4	D10	P13	Z1	A	2	0
M1	J_4	D10	P13	Z1	B	2	0
M1	J_4	D10	P13	Z2	C	2	0
M1	J_4	D10	P13	Z2	D	2	0
M1	J_4	D10	P16	Z1	A	2	0
M1	J_4	D10	P16	Z1	B	2	0
M1	J_4	D10	P16	Z2	C	2	0
M1	J_4	D10	P16	Z2	D	2	0
M1	J_4	D10	P15	Z1	A	2	0
M1	J_4	D10	P15	Z1	B	2	0
M1	J_4	D10	P15	Z2	C	2	0
M1	J_4	D10	P15	Z2	D	2	0
M1	J_8	D10	P1	Z1	A	2	0
M1	J_8	D10	P1	Z1	B	2	0
M1	J_8	D10	P1	Z2	C	2	0
M1	J_8	D10	P1	Z2	D	2	0
M1	J_8	D10	P2	Z1	A	2	0
M1	J_8	D10	P2	Z1	B	2	0
M1	J_8	D10	P2	Z2	C	2	0
M1	J_8	D10	P2	Z2	D	2	0
M1	J_8	D10	P6	Z1	A	2	0
M1	J_8	D10	P6	Z1	B	2	0
M1	J_8	D10	P6	Z2	C	2	0
M1	J_8	D10	P6	Z2	D	2	0
M1	J_8	D10	P8	Z1	A	2	0
M1	J_8	D10	P8	Z1	B	2	0
M1	J_8	D10	P8	Z2	C	2	0
M1	J_8	D10	P8	Z2	D	2	0
M1	J_8	D10	P9	Z1	A	2	0
M1	J_8	D10	P9	Z1	B	2	0
M1	J_8	D10	P9	Z2	C	2	0
M1	J_8	D10	P9	Z2	D	2	0
M1	J_8	D10	P12	Z1	A	2	0
M1	J_8	D10	P12	Z1	B	2	0
M1	J_8	D10	P12	Z2	C	2	0
M1	J_8	D10	P12	Z2	D	2	0
M1	J_8	D10	P13	Z1	A	2	0
M1	J_8	D10	P13	Z1	B	2	0
M1	J_8	D10	P13	Z2	C	2	0
M1	J_8	D10	P13	Z2	D	2	0
M1	J_8	D10	P16	Z1	A	2	0
M1	J_8	D10	P16	Z1	B	2	0
M1	J_8	D10	P16	Z2	C	2	0
M1	J_8	D10	P16	Z2	D	2	0
M1	J_8	D10	P15	Z1	A	2	0
M1	J_8	D10	P15	Z1	B	2	0
M1	J_8	D10	P15	Z2	C	2	0
M1	J_8	D10	P15	Z2	D	2	0
M1	J_8	D10	P16	Z1	A	2	0
M1	J_8	D10	P16	Z1	B	2	0
M1	J_8	D10	P16	Z2	C	2	0
M1	J_8	D10	P16	Z2	D	2	0
M1	J_8	D10	P18	Z1	A	2	0
M1	J_8	D10	P18	Z1	B	2	0
M1	J_8	D10	P18	Z2	C	2	0
M1	J_8	D10	P18	Z2	D	2	0
M1	J16	D10	P1	Z1	A	2	0
M1	J16	D10	P1	Z1	B	2	0
M1	J16	D10	P1	Z2	C	2	0
M1	J16	D10	P1	Z2	D	2	0
M1	J16	D10	P2	Z1	A	2	0
M1	J16	D10	P2	Z1	B	2	0
M1	J16	D10	P2	Z2	C	2	0
M1	J16	D10	P2	Z2	D	2	0
M1	J16	D10	P3	Z1	A	2	0
M1	J16	D10	P3	Z1	B	2	0
M1	J16	D10	P3	Z2	C	2	0
M1	J16	D10	P3	Z2	D	2	0
M1	J16	D10	P7	Z1	A	2	0
M1	J16	D10	P7	Z1	B	2	0
M1	J16	D10	P7	Z2	C	2	0
M1	J16	D10	P7	Z2	D	2	0
M1	J16	D10	P12	Z1	A	2	0
M1	J16	D10	P12	Z1	B	2	0
M1	J16	D10	P12	Z2	C	2	0
M1	J16	D10	P12	Z2	D	2	0
M1	J16	D10	P13	Z1	A	2	0
M1	J16	D10	P13	Z1	B	2	0
M1	J16	D10	P13	Z2	C	2	0
M1	J16	D10	P13	Z2	D	2	0
M1	J16	D10	P16	Z1	A	2	0
M1	J16	D10	P16	Z1	B	2	0
M1	J16	D10	P16	Z2	C	2	0
M1	J16	D10	P16	Z2	D	2	0
M1	J16	D10	P15	Z1	A	2	0
M1	J16	D10	P15	Z1	B	2	0
M1	J16	D10	P15	Z2	C	2	0
M1	J16	D10	P15	Z2	D	2	0
M1	J16	D10	P16	Z1	A	2	0
M1	J16	D10	P16	Z1	B	2	0
M1	J16	D10	P16	Z2	C	2	0
M1	J16	D10	P16	Z2	D	2	0
M1	J16	D10	P17	Z1	A	2	0
M1	J16	D10	P17	Z1	B	2	0
M1	J16	D10	P17	Z2	C	2	0
M1	J16	D10	P17	Z2	D	2	0
M2	J_0	D10	P2	Z1	A	2	0
M2	J_0	D10	P2	Z1	B	2	0
M2	J_0	D10	P2	Z2	C	2	0
M2	J_0	D10	P2	Z2	D	2	0
M2	J_0	D10	P3	Z1	A	2	0
M2	J_0	D10	P3	Z1	B	2	0
M2	J_0	D10	P3	Z2	C	2	0
M2	J_0	D10	P3	Z2	D	2	0
M2	J_0	D10	P6	Z1	A	2	0
M2	J_0	D10	P6	Z1	B	2	0
M2	J_0	D10	P6	Z2	C	2	0
M2	J_0	D10	P6	Z2	D	2	0
M2	J_0	D10	P6	Z1	A	2	0
M2	J_0	D10	P6	Z1	B	2	0
M2	J_0	D10	P6	Z2	C	2	0
M2	J_0	D10	P6	Z2	D	2	0
M2	J_0	D10	P8	Z1	A	2	0
M2	J_0	D10	P8	Z1	B	2	0
M2	J_0	D10	P8	Z2	C	2	0
M2	J_0	D10	P8	Z2	D	2	0
M2	J_0	D10	P9	Z1	A	2	0
M2	J_0	D10	P9	Z1	B	2	0
M2	J_0	D10	P9	Z2	C	2	0
M2	J_0	D10	P9	Z2	D	2	0
M2	J_0	D10	P10	Z1	A	2	0
M2	J_0	D10	P10	Z1	B	2	0
M2	J_0	D10	P10	Z2	C	2	0
M2	J_0	D10	P10	Z2	D	2	0
M2	J_0	D10	P11	Z1	A	2	0
M2	J_0	D10	P11	Z1	B	2	0
M2	J_0	D10	P11	Z2	C	2	0
M2	J_0	D10	P11	Z2	D	2	0
M2	J_0	D10	P12	Z1	A	2	0
M2	J_0	D10	P12	Z1	B	2	0
M2	J_0	D10	P12	Z2	C	2	0
M2	J_0	D10	P12	Z2	D	2	0
M2	J_4	D10	P1	Z1	A	2	0
M2	J_4	D10	P1	Z1	B	2	0
M2	J_4	D10	P1	Z2	C	2	0
M2	J_4	D10	P1	Z2	D	2	0
M2	J_4	D10	P2	Z1	A	2	0
M2	J_4	D10	P2	Z1	B	2	0
M2	J_4	D10	P2	Z2	C	2	0
M2	J_4	D10	P2	Z2	D	2	0
M2	J_4	D10	P3	Z1	A	2	0
M2	J_4	D10	P3	Z1	B	2	0
M2	J_4	D10	P3	Z2	C	2	0
M2	J_4	D10	P3	Z2	D	2	0
M2	J_4	D10	P6	Z1	A	2	0
M2	J_4	D10	P6	Z1	B	2	0
M2	J_4	D10	P6	Z2	C	2	0
M2	J_4	D10	P6	Z2	D	2	0
M2	J_4	D10	P6	Z1	A	2	0
M2	J_4	D10	P6	Z1	B	2	0
M2	J_4	D10	P6	Z2	C	2	0
M2	J_4	D10	P6	Z2	D	2	0
M2	J_4	D10	P7	Z1	A	2	0
M2	J_4	D10	P7	Z1	B	2	0
M2	J_4	D10	P7	Z2	C	2	0
M2	J_4	D10	P7	Z2	D	2	0
M2	J_4	D10	P8	Z1	A	2	0
M2	J_4	D10	P8	Z1	B	2	0
M2	J_4	D10	P8	Z2	C	2	0
M2	J_4	D10	P8	Z2	D	2	0
M2	J_4	D10	P9	Z1	A	2	0
M2	J_4	D10	P9	Z1	B	2	0
M2	J_4	D10	P9	Z2	C	2	0
M2	J_4	D10	P9	Z2	D	2	0
M2	J_4	D10	P10	Z1	A	2	0
M2	J_4	D10	P10	Z1	B	2	0
M2	J_4	D10	P10	Z2	C	2	0
M2	J_4	D10	P10	Z2	D	2	0
M2	J_4	D10	P11	Z1	A	2	0
M2	J_4	D10	P11	Z1	B	2	0
M2	J_4	D10	P11	Z2	C	2	0
M2	J_4	D10	P11	Z2	D	2	0
M2	J_4	D10	P12	Z1	A	2	0
M2	J_4	D10	P12	Z1	B	2	0
M2	J_4	D10	P12	Z2	C	2	0
M2	J_4	D10	P12	Z2	D	2	0
M2	J_4	D10	P13	Z1	A	2	0
M2	J_4	D10	P13	Z1	B	2	0
M2	J_4	D10	P13	Z2	C	2	0
M2	J_4	D10	P13	Z2	D	2	0
M2	J_4	D10	P16	Z1	A	2	0
M2	J_4	D10	P16	Z1	B	2	0
M2	J_4	D10	P16	Z2	C	2	0
M2	J_4	D10	P16	Z2	D	2	0
M2	J_8	D10	P1	Z1	A	2	0
M2	J_8	D10	P1	Z1	B	2	0
M2	J_8	D10	P1	Z2	C	2	0
M2	J_8	D10	P1	Z2	D	2	0
M2	J_8	D10	P3	Z1	A	2	0
M2	J_8	D10	P3	Z1	B	2	0
M2	J_8	D10	P3	Z2	C	2	0
M2	J_8	D10	P3	Z2	D	2	0
M2	J_8	D10	P6	Z1	A	2	0
M2	J_8	D10	P6	Z1	B	2	0
M2	J_8	D10	P6	Z2	C	2	0
M2	J_8	D10	P6	Z2	D	2	0
M2	J_8	D10	P7	Z1	A	2	0
M2	J_8	D10	P7	Z1	B	2	0
M2	J_8	D10	P7	Z2	C	2	0
M2	J_8	D10	P7	Z2	D	2	0
M2	J_8	D10	P9	Z1	A	2	0
M2	J_8	D10	P9	Z1	B	2	0
M2	J_8	D10	P9	Z2	C	2	0
M2	J_8	D10	P9	Z2	D	2	0
M2	J_8	D10	P11	Z1	A	2	0
M2	J_8	D10	P11	Z1	B	2	0
M2	J_8	D10	P11	Z2	C	2	0
M2	J_8	D10	P11	Z2	D	2	0
M2	J_8	D10	P12	Z1	A	2	0
M2	J_8	D10	P12	Z1	B	2	0
M2	J_8	D10	P12	Z2	C	2	0
M2	J_8	D10	P12	Z2	D	2	0
M2	J_8	D10	P13	Z1	A	2	0
M2	J_8	D10	P13	Z1	B	2	0
M2	J_8	D10	P13	Z2	C	2	0
M2	J_8	D10	P13	Z2	D	2	0
M2	J_8	D10	P17	Z1	A	2	0
M2	J_8	D10	P17	Z1	B	2	0
M2	J_8	D10	P17	Z2	C	2	0
M2	J_8	D10	P17	Z2	D	2	0
M2	J16	D10	P1	Z1	A	2	0
M2	J16	D10	P1	Z1	B	2	0
M2	J16	D10	P1	Z2	C	2	0
M2	J16	D10	P1	Z2	D	2	0
M2	J16	D10	P2	Z1	A	2	0
M2	J16	D10	P2	Z1	B	2	0
M2	J16	D10	P2	Z2	C	2	0
M2	J16	D10	P2	Z2	D	2	0
M2	J16	D10	P3	Z1	A	2	0
M2	J16	D10	P3	Z1	B	2	0
M2	J16	D10	P3	Z2	C	2	0
M2	J16	D10	P3	Z2	D	2	0
M2	J16	D10	P6	Z1	A	2	0
M2	J16	D10	P6	Z1	B	2	0
M2	J16	D10	P6	Z2	C	2	0
M2	J16	D10	P6	Z2	D	2	0
M2	J16	D10	P5	Z1	A	2	0
M2	J16	D10	P5	Z1	B	2	0
M2	J16	D10	P5	Z2	C	2	0
M2	J16	D10	P5	Z2	D	2	0
M2	J16	D10	P6	Z1	A	2	0
M2	J16	D10	P6	Z1	B	2	0
M2	J16	D10	P6	Z2	C	2	0
M2	J16	D10	P6	Z2	D	2	0
M2	J16	D10	P7	Z1	A	2	0
M2	J16	D10	P7	Z1	B	2	0
M2	J16	D10	P7	Z2	C	2	0
M2	J16	D10	P7	Z2	D	2	0
M2	J16	D10	P8	Z1	A	2	0
M2	J16	D10	P8	Z1	B	2	0
M2	J16	D10	P8	Z2	C	2	0
M2	J16	D10	P8	Z2	D	2	0
M2	J16	D10	P10	Z1	A	2	0
M2	J16	D10	P10	Z1	B	2	0
M2	J16	D10	P10	Z2	C	2	0
M2	J16	D10	P10	Z2	D	2	0
M2	J16	D10	P13	Z1	A	2	0
M2	J16	D10	P13	Z1	B	2	0
M2	J16	D10	P13	Z2	C	2	0
M2	J16	D10	P13	Z2	D	2	0
M2	J16	D10	P15	Z1	A	2	0
M2	J16	D10	P15	Z1	B	2	0
M2	J16	D10	P15	Z2	C	2	0
M2	J16	D10	P15	Z2	D	2	0
M2	J16	D10	P17	Z1	A	2	0
M2	J16	D10	P17	Z1	B	2	0
M2	J16	D10	P17	Z2	C	2	0
M2	J16	D10	P17	Z2	D	2	0
M2	J16	D10	P19	Z1	A	2	0
M2	J16	D10	P19	Z1	B	2	0
M2	J16	D10	P19	Z2	C	2	0
M2	J16	D10	P19	Z2	D	2	0
M2	J16	D10	P20	Z1	A	2	0
M2	J16	D10	P20	Z1	B	2	0
M2	J16	D10	P20	Z2	C	2	0
M2	J16	D10	P20	Z2	D	2	0
M1	J_0	D10	P1	Z1	A	6	0
M1	J_0	D10	P1	Z1	B	6	0
M1	J_0	D10	P1	Z2	C	6	0
M1	J_0	D10	P1	Z2	D	6	0
M1	J_0	D10	P2	Z1	A	6	0
M1	J_0	D10	P2	Z1	B	6	0
M1	J_0	D10	P2	Z2	C	6	0
M1	J_0	D10	P2	Z2	D	6	0
M1	J_0	D10	P3	Z1	A	6	0
M1	J_0	D10	P3	Z1	B	6	0
M1	J_0	D10	P3	Z2	C	6	0
M1	J_0	D10	P3	Z2	D	6	0
M1	J_0	D10	P6	Z1	A	6	0
M1	J_0	D10	P6	Z1	B	6	0
M1	J_0	D10	P6	Z2	C	6	0
M1	J_0	D10	P6	Z2	D	6	0
M1	J_0	D10	P5	Z1	A	6	0
M1	J_0	D10	P5	Z1	B	6	0
M1	J_0	D10	P5	Z2	C	6	0
M1	J_0	D10	P5	Z2	D	6	0
M1	J_0	D10	P7	Z1	A	6	0
M1	J_0	D10	P7	Z1	B	6	0
M1	J_0	D10	P7	Z2	C	6	0
M1	J_0	D10	P7	Z2	D	6	0
M1	J_0	D10	P8	Z1	A	6	0
M1	J_0	D10	P8	Z1	B	6	0
M1	J_0	D10	P8	Z2	C	6	0
M1	J_0	D10	P8	Z2	D	6	0
M1	J_0	D10	P11	Z1	A	6	0
M1	J_0	D10	P11	Z1	B	6	0
M1	J_0	D10	P11	Z2	C	6	0
M1	J_0	D10	P11	Z2	D	6	0
M1	J_0	D10	P12	Z1	A	6	0
M1	J_0	D10	P12	Z1	B	6	0
M1	J_0	D10	P12	Z2	C	6	0
M1	J_0	D10	P12	Z2	D	6	0
M1	J_4	D10	P2	Z1	A	6	0
M1	J_4	D10	P2	Z1	B	6	0
M1	J_4	D10	P2	Z2	C	6	0
M1	J_4	D10	P2	Z2	D	6	0
M1	J_4	D10	P8	Z1	A	6	0
M1	J_4	D10	P8	Z1	B	6	0
M1	J_4	D10	P8	Z2	C	6	0
M1	J_4	D10	P8	Z2	D	6	0
M1	J_4	D10	P9	Z1	A	6	0
M1	J_4	D10	P9	Z1	B	6	0
M1	J_4	D10	P9	Z2	C	6	0
M1	J_4	D10	P9	Z2	D	6	0
M1	J_4	D10	P10	Z1	A	6	0
M1	J_4	D10	P10	Z1	B	6	0
M1	J_4	D10	P10	Z2	C	6	0
M1	J_4	D10	P10	Z2	D	6	0
M1	J_4	D10	P11	Z1	A	6	0
M1	J_4	D10	P11	Z1	B	6	0
M1	J_4	D10	P11	Z2	C	6	0
M1	J_4	D10	P11	Z2	D	6	0
M1	J_4	D10	P12	Z1	A	6	0
M1	J_4	D10	P12	Z1	B	6	0
M1	J_4	D10	P12	Z2	C	6	0
M1	J_4	D10	P12	Z2	D	6	0
M1	J_4	D10	P13	Z1	A	6	0
M1	J_4	D10	P13	Z1	B	6	0
M1	J_4	D10	P13	Z2	C	6	0
M1	J_4	D10	P13	Z2	D	6	0
M1	J_4	D10	P16	Z1	A	6	0
M1	J_4	D10	P16	Z1	B	6	0
M1	J_4	D10	P16	Z2	C	6	0
M1	J_4	D10	P16	Z2	D	6	0
M1	J_4	D10	P15	Z1	A	6	0
M1	J_4	D10	P15	Z1	B	6	0
M1	J_4	D10	P15	Z2	C	6	0
M1	J_4	D10	P15	Z2	D	6	0
M1	J_8	D10	P1	Z1	A	6	0
M1	J_8	D10	P1	Z1	B	6	0
M1	J_8	D10	P1	Z2	C	6	0
M1	J_8	D10	P1	Z2	D	6	0
M1	J_8	D10	P2	Z1	A	6	0
M1	J_8	D10	P2	Z1	B	6	0
M1	J_8	D10	P2	Z2	C	6	0
M1	J_8	D10	P2	Z2	D	6	0
M1	J_8	D10	P6	Z1	A	6	0
M1	J_8	D10	P6	Z1	B	6	0
M1	J_8	D10	P6	Z2	C	6	0
M1	J_8	D10	P6	Z2	D	6	0
M1	J_8	D10	P8	Z1	A	6	0
M1	J_8	D10	P8	Z1	B	6	0
M1	J_8	D10	P8	Z2	C	6	0
M1	J_8	D10	P8	Z2	D	6	0
M1	J_8	D10	P9	Z1	A	6	0
M1	J_8	D10	P9	Z1	B	6	0
M1	J_8	D10	P9	Z2	C	6	0
M1	J_8	D10	P9	Z2	D	6	0
M1	J_8	D10	P12	Z1	A	6	0
M1	J_8	D10	P12	Z1	B	6	0
M1	J_8	D10	P12	Z2	C	6	0
M1	J_8	D10	P12	Z2	D	6	0
M1	J_8	D10	P13	Z1	A	6	0
M1	J_8	D10	P13	Z1	B	6	0
M1	J_8	D10	P13	Z2	C	6	0
M1	J_8	D10	P13	Z2	D	6	0
M1	J_8	D10	P16	Z1	A	6	0
M1	J_8	D10	P16	Z1	B	6	0
M1	J_8	D10	P16	Z2	C	6	0
M1	J_8	D10	P16	Z2	D	6	0
M1	J_8	D10	P15	Z1	A	6	0
M1	J_8	D10	P15	Z1	B	6	0
M1	J_8	D10	P15	Z2	C	6	0
M1	J_8	D10	P15	Z2	D	6	0
M1	J_8	D10	P16	Z1	A	6	0
M1	J_8	D10	P16	Z1	B	6	0
M1	J_8	D10	P16	Z2	C	6	0
M1	J_8	D10	P16	Z2	D	6	0
M1	J_8	D10	P18	Z1	A	6	0
M1	J_8	D10	P18	Z1	B	6	0
M1	J_8	D10	P18	Z2	C	6	0
M1	J_8	D10	P18	Z2	D	6	0
M1	J16	D10	P1	Z1	A	6	0
M1	J16	D10	P1	Z1	B	6	0
M1	J16	D10	P1	Z2	C	6	0
M1	J16	D10	P1	Z2	D	6	0
M1	J16	D10	P2	Z1	A	6	0
M1	J16	D10	P2	Z1	B	6	0
M1	J16	D10	P2	Z2	C	6	0
M1	J16	D10	P2	Z2	D	6	0
M1	J16	D10	P3	Z1	A	6	0
M1	J16	D10	P3	Z1	B	6	0
M1	J16	D10	P3	Z2	C	6	0
M1	J16	D10	P3	Z2	D	6	0
M1	J16	D10	P7	Z1	A	6	0
M1	J16	D10	P7	Z1	B	6	0
M1	J16	D10	P7	Z2	C	6	0
M1	J16	D10	P7	Z2	D	6	0
M1	J16	D10	P12	Z1	A	6	0
M1	J16	D10	P12	Z1	B	6	0
M1	J16	D10	P12	Z2	C	6	0
M1	J16	D10	P12	Z2	D	6	0
M1	J16	D10	P13	Z1	A	6	0
M1	J16	D10	P13	Z1	B	6	0
M1	J16	D10	P13	Z2	C	6	0
M1	J16	D10	P13	Z2	D	6	0
M1	J16	D10	P16	Z1	A	6	0
M1	J16	D10	P16	Z1	B	6	0
M1	J16	D10	P16	Z2	C	6	0
M1	J16	D10	P16	Z2	D	6	0
M1	J16	D10	P15	Z1	A	6	0
M1	J16	D10	P15	Z1	B	6	0
M1	J16	D10	P15	Z2	C	6	0
M1	J16	D10	P15	Z2	D	6	0
M1	J16	D10	P16	Z1	A	6	0
M1	J16	D10	P16	Z1	B	6	0
M1	J16	D10	P16	Z2	C	6	0
M1	J16	D10	P16	Z2	D	6	0
M1	J16	D10	P17	Z1	A	6	0
M1	J16	D10	P17	Z1	B	6	0
M1	J16	D10	P17	Z2	C	6	0
M1	J16	D10	P17	Z2	D	6	0
M2	J_0	D10	P2	Z1	A	6	0
M2	J_0	D10	P2	Z1	B	6	0
M2	J_0	D10	P2	Z2	C	6	0
M2	J_0	D10	P2	Z2	D	6	0
M2	J_0	D10	P3	Z1	A	6	0
M2	J_0	D10	P3	Z1	B	6	0
M2	J_0	D10	P3	Z2	C	6	0
M2	J_0	D10	P3	Z2	D	6	0
M2	J_0	D10	P6	Z1	A	6	0
M2	J_0	D10	P6	Z1	B	6	0
M2	J_0	D10	P6	Z2	C	6	0
M2	J_0	D10	P6	Z2	D	6	0
M2	J_0	D10	P6	Z1	A	6	0
M2	J_0	D10	P6	Z1	B	6	0
M2	J_0	D10	P6	Z2	C	6	0
M2	J_0	D10	P6	Z2	D	6	0
M2	J_0	D10	P8	Z1	A	6	0
M2	J_0	D10	P8	Z1	B	6	0
M2	J_0	D10	P8	Z2	C	6	0
M2	J_0	D10	P8	Z2	D	6	0
M2	J_0	D10	P9	Z1	A	6	0
M2	J_0	D10	P9	Z1	B	6	0
M2	J_0	D10	P9	Z2	C	6	0
M2	J_0	D10	P9	Z2	D	6	0
M2	J_0	D10	P10	Z1	A	6	0
M2	J_0	D10	P10	Z1	B	6	0
M2	J_0	D10	P10	Z2	C	6	0
M2	J_0	D10	P10	Z2	D	6	0
M2	J_0	D10	P11	Z1	A	6	0
M2	J_0	D10	P11	Z1	B	6	0
M2	J_0	D10	P11	Z2	C	6	0
M2	J_0	D10	P11	Z2	D	6	0
M2	J_0	D10	P12	Z1	A	6	0
M2	J_0	D10	P12	Z1	B	6	0
M2	J_0	D10	P12	Z2	C	6	0
M2	J_0	D10	P12	Z2	D	6	0
M2	J_4	D10	P1	Z1	A	6	0
M2	J_4	D10	P1	Z1	B	6	0
M2	J_4	D10	P1	Z2	C	6	0
M2	J_4	D10	P1	Z2	D	6	0
M2	J_4	D10	P2	Z1	A	6	0
M2	J_4	D10	P2	Z1	B	6	0
M2	J_4	D10	P2	Z2	C	6	0
M2	J_4	D10	P2	Z2	D	6	0
M2	J_4	D10	P3	Z1	A	6	0
M2	J_4	D10	P3	Z1	B	6	0
M2	J_4	D10	P3	Z2	C	6	0
M2	J_4	D10	P3	Z2	D	6	0
M2	J_4	D10	P6	Z1	A	6	0
M2	J_4	D10	P6	Z1	B	6	0
M2	J_4	D10	P6	Z2	C	6	0
M2	J_4	D10	P6	Z2	D	6	0
M2	J_4	D10	P6	Z1	A	6	0
M2	J_4	D10	P6	Z1	B	6	0
M2	J_4	D10	P6	Z2	C	6	0
M2	J_4	D10	P6	Z2	D	6	0
M2	J_4	D10	P7	Z1	A	6	0
M2	J_4	D10	P7	Z1	B	6	0
M2	J_4	D10	P7	Z2	C	6	0
M2	J_4	D10	P7	Z2	D	6	0
M2	J_4	D10	P8	Z1	A	6	0
M2	J_4	D10	P8	Z1	B	6	0
M2	J_4	D10	P8	Z2	C	6	0
M2	J_4	D10	P8	Z2	D	6	0
M2	J_4	D10	P9	Z1	A	6	0
M2	J_4	D10	P9	Z1	B	6	0
M2	J_4	D10	P9	Z2	C	6	0
M2	J_4	D10	P9	Z2	D	6	0
M2	J_4	D10	P10	Z1	A	6	0
M2	J_4	D10	P10	Z1	B	6	0
M2	J_4	D10	P10	Z2	C	6	0
M2	J_4	D10	P10	Z2	D	6	0
M2	J_4	D10	P11	Z1	A	6	0
M2	J_4	D10	P11	Z1	B	6	0
M2	J_4	D10	P11	Z2	C	6	0
M2	J_4	D10	P11	Z2	D	6	0
M2	J_4	D10	P12	Z1	A	6	0
M2	J_4	D10	P12	Z1	B	6	0
M2	J_4	D10	P12	Z2	C	6	0
M2	J_4	D10	P12	Z2	D	6	0
M2	J_4	D10	P13	Z1	A	6	0
M2	J_4	D10	P13	Z1	B	6	0
M2	J_4	D10	P13	Z2	C	6	0
M2	J_4	D10	P13	Z2	D	6	0
M2	J_4	D10	P16	Z1	A	6	0
M2	J_4	D10	P16	Z1	B	6	0
M2	J_4	D10	P16	Z2	C	6	0
M2	J_4	D10	P16	Z2	D	6	0
M2	J_8	D10	P1	Z1	A	6	0
M2	J_8	D10	P1	Z1	B	6	0
M2	J_8	D10	P1	Z2	C	6	0
M2	J_8	D10	P1	Z2	D	6	0
M2	J_8	D10	P3	Z1	A	6	0
M2	J_8	D10	P3	Z1	B	6	0
M2	J_8	D10	P3	Z2	C	6	0
M2	J_8	D10	P3	Z2	D	6	0
M2	J_8	D10	P6	Z1	A	6	0
M2	J_8	D10	P6	Z1	B	6	0
M2	J_8	D10	P6	Z2	C	6	0
M2	J_8	D10	P6	Z2	D	6	0
M2	J_8	D10	P7	Z1	A	6	0
M2	J_8	D10	P7	Z1	B	6	0
M2	J_8	D10	P7	Z2	C	6	0
M2	J_8	D10	P7	Z2	D	6	0
M2	J_8	D10	P9	Z1	A	6	0
M2	J_8	D10	P9	Z1	B	6	0
M2	J_8	D10	P9	Z2	C	6	0
M2	J_8	D10	P9	Z2	D	6	0
M2	J_8	D10	P11	Z1	A	6	0
M2	J_8	D10	P11	Z1	B	6	0
M2	J_8	D10	P11	Z2	C	6	0
M2	J_8	D10	P11	Z2	D	6	0
M2	J_8	D10	P12	Z1	A	6	0
M2	J_8	D10	P12	Z1	B	6	0
M2	J_8	D10	P12	Z2	C	6	0
M2	J_8	D10	P12	Z2	D	6	0
M2	J_8	D10	P13	Z1	A	6	0
M2	J_8	D10	P13	Z1	B	6	0
M2	J_8	D10	P13	Z2	C	6	0
M2	J_8	D10	P13	Z2	D	6	0
M2	J_8	D10	P17	Z1	A	6	0
M2	J_8	D10	P17	Z1	B	6	0
M2	J_8	D10	P17	Z2	C	6	0
M2	J_8	D10	P17	Z2	D	6	0
M2	J16	D10	P1	Z1	A	6	0
M2	J16	D10	P1	Z1	B	6	0
M2	J16	D10	P1	Z2	C	6	0
M2	J16	D10	P1	Z2	D	6	0
M2	J16	D10	P2	Z1	A	6	0
M2	J16	D10	P2	Z1	B	6	0
M2	J16	D10	P2	Z2	C	6	0
M2	J16	D10	P2	Z2	D	6	0
M2	J16	D10	P3	Z1	A	6	0
M2	J16	D10	P3	Z1	B	6	0
M2	J16	D10	P3	Z2	C	6	0
M2	J16	D10	P3	Z2	D	6	0
M2	J16	D10	P6	Z1	A	6	0
M2	J16	D10	P6	Z1	B	6	0
M2	J16	D10	P6	Z2	C	6	0
M2	J16	D10	P6	Z2	D	6	0
M2	J16	D10	P5	Z1	A	6	0
M2	J16	D10	P5	Z1	B	6	0
M2	J16	D10	P5	Z2	C	6	0
M2	J16	D10	P5	Z2	D	6	0
M2	J16	D10	P6	Z1	A	6	0
M2	J16	D10	P6	Z1	B	6	0
M2	J16	D10	P6	Z2	C	6	0
M2	J16	D10	P6	Z2	D	6	0
M2	J16	D10	P7	Z1	A	6	0
M2	J16	D10	P7	Z1	B	6	0
M2	J16	D10	P7	Z2	C	6	0
M2	J16	D10	P7	Z2	D	6	0
M2	J16	D10	P8	Z1	A	6	0
M2	J16	D10	P8	Z1	B	6	0
M2	J16	D10	P8	Z2	C	6	0
M2	J16	D10	P8	Z2	D	6	0
M2	J16	D10	P10	Z1	A	6	0
M2	J16	D10	P10	Z1	B	6	0
M2	J16	D10	P10	Z2	C	6	0
M2	J16	D10	P10	Z2	D	6	0
M2	J16	D10	P13	Z1	A	6	0
M2	J16	D10	P13	Z1	B	6	0
M2	J16	D10	P13	Z2	C	6	0
M2	J16	D10	P13	Z2	D	6	0
M2	J16	D10	P15	Z1	A	6	0
M2	J16	D10	P15	Z1	B	6	0
M2	J16	D10	P15	Z2	C	6	0
M2	J16	D10	P15	Z2	D	6	0
M2	J16	D10	P17	Z1	A	6	0
M2	J16	D10	P17	Z1	B	6	0
M2	J16	D10	P17	Z2	C	6	0
M2	J16	D10	P17	Z2	D	6	0
M2	J16	D10	P19	Z1	A	6	0
M2	J16	D10	P19	Z1	B	6	0
M2	J16	D10	P19	Z2	C	6	0
M2	J16	D10	P19	Z2	D	6	0
M2	J16	D10	P20	Z1	A	6	0
M2	J16	D10	P20	Z1	B	6	0
M2	J16	D10	P20	Z2	C	6	0
M2	J16	D10	P20	Z2	D	6	0
M1	J_0	D10	P1	Z1	A	10	0
M1	J_0	D10	P1	Z1	B	10	0
M1	J_0	D10	P1	Z2	C	10	0
M1	J_0	D10	P1	Z2	D	10	0
M1	J_0	D10	P2	Z1	A	10	0
M1	J_0	D10	P2	Z1	B	10	0
M1	J_0	D10	P2	Z2	C	10	0
M1	J_0	D10	P2	Z2	D	10	0
M1	J_0	D10	P3	Z1	A	10	0
M1	J_0	D10	P3	Z1	B	10	0
M1	J_0	D10	P3	Z2	C	10	0
M1	J_0	D10	P3	Z2	D	10	0
M1	J_0	D10	P6	Z1	A	10	0
M1	J_0	D10	P6	Z1	B	10	0
M1	J_0	D10	P6	Z2	C	10	0
M1	J_0	D10	P6	Z2	D	10	0
M1	J_0	D10	P5	Z1	A	10	0
M1	J_0	D10	P5	Z1	B	10	0
M1	J_0	D10	P5	Z2	C	10	0
M1	J_0	D10	P5	Z2	D	10	0
M1	J_0	D10	P7	Z1	A	10	0
M1	J_0	D10	P7	Z1	B	10	0
M1	J_0	D10	P7	Z2	C	10	0
M1	J_0	D10	P7	Z2	D	10	0
M1	J_0	D10	P8	Z1	A	10	0
M1	J_0	D10	P8	Z1	B	10	0
M1	J_0	D10	P8	Z2	C	10	0
M1	J_0	D10	P8	Z2	D	10	0
M1	J_0	D10	P11	Z1	A	10	0
M1	J_0	D10	P11	Z1	B	10	0
M1	J_0	D10	P11	Z2	C	10	0
M1	J_0	D10	P11	Z2	D	10	0
M1	J_0	D10	P12	Z1	A	10	0
M1	J_0	D10	P12	Z1	B	10	0
M1	J_0	D10	P12	Z2	C	10	0
M1	J_0	D10	P12	Z2	D	10	0
M1	J_4	D10	P2	Z1	A	10	0
M1	J_4	D10	P2	Z1	B	10	0
M1	J_4	D10	P2	Z2	C	10	0
M1	J_4	D10	P2	Z2	D	10	0
M1	J_4	D10	P8	Z1	A	10	0
M1	J_4	D10	P8	Z1	B	10	0
M1	J_4	D10	P8	Z2	C	10	0
M1	J_4	D10	P8	Z2	D	10	0
M1	J_4	D10	P9	Z1	A	10	NA
M1	J_4	D10	P9	Z1	B	10	0
M1	J_4	D10	P9	Z2	C	10	0
M1	J_4	D10	P9	Z2	D	10	0
M1	J_4	D10	P10	Z1	A	10	0
M1	J_4	D10	P10	Z1	B	10	0
M1	J_4	D10	P10	Z2	C	10	0
M1	J_4	D10	P10	Z2	D	10	0
M1	J_4	D10	P11	Z1	A	10	0
M1	J_4	D10	P11	Z1	B	10	0
M1	J_4	D10	P11	Z2	C	10	0
M1	J_4	D10	P11	Z2	D	10	0
M1	J_4	D10	P12	Z1	A	10	0
M1	J_4	D10	P12	Z1	B	10	0
M1	J_4	D10	P12	Z2	C	10	0
M1	J_4	D10	P12	Z2	D	10	0
M1	J_4	D10	P13	Z1	A	10	0
M1	J_4	D10	P13	Z1	B	10	0
M1	J_4	D10	P13	Z2	C	10	0
M1	J_4	D10	P13	Z2	D	10	0
M1	J_4	D10	P16	Z1	A	10	0
M1	J_4	D10	P16	Z1	B	10	0
M1	J_4	D10	P16	Z2	C	10	0
M1	J_4	D10	P16	Z2	D	10	0
M1	J_4	D10	P15	Z1	A	10	0
M1	J_4	D10	P15	Z1	B	10	0
M1	J_4	D10	P15	Z2	C	10	0
M1	J_4	D10	P15	Z2	D	10	0
M1	J_8	D10	P1	Z1	A	10	0
M1	J_8	D10	P1	Z1	B	10	0
M1	J_8	D10	P1	Z2	C	10	0
M1	J_8	D10	P1	Z2	D	10	0
M1	J_8	D10	P2	Z1	A	10	0
M1	J_8	D10	P2	Z1	B	10	0
M1	J_8	D10	P2	Z2	C	10	0
M1	J_8	D10	P2	Z2	D	10	0
M1	J_8	D10	P6	Z1	A	10	0
M1	J_8	D10	P6	Z1	B	10	0
M1	J_8	D10	P6	Z2	C	10	0
M1	J_8	D10	P6	Z2	D	10	0
M1	J_8	D10	P8	Z1	A	10	0
M1	J_8	D10	P8	Z1	B	10	0
M1	J_8	D10	P8	Z2	C	10	0
M1	J_8	D10	P8	Z2	D	10	0
M1	J_8	D10	P9	Z1	A	10	0
M1	J_8	D10	P9	Z1	B	10	0
M1	J_8	D10	P9	Z2	C	10	0
M1	J_8	D10	P9	Z2	D	10	0
M1	J_8	D10	P12	Z1	A	10	0
M1	J_8	D10	P12	Z1	B	10	0
M1	J_8	D10	P12	Z2	C	10	0
M1	J_8	D10	P12	Z2	D	10	0
M1	J_8	D10	P13	Z1	A	10	0
M1	J_8	D10	P13	Z1	B	10	0
M1	J_8	D10	P13	Z2	C	10	0
M1	J_8	D10	P13	Z2	D	10	0
M1	J_8	D10	P16	Z1	A	10	0
M1	J_8	D10	P16	Z1	B	10	0
M1	J_8	D10	P16	Z2	C	10	0
M1	J_8	D10	P16	Z2	D	10	0
M1	J_8	D10	P15	Z1	A	10	0
M1	J_8	D10	P15	Z1	B	10	0
M1	J_8	D10	P15	Z2	C	10	0
M1	J_8	D10	P15	Z2	D	10	0
M1	J_8	D10	P16	Z1	A	10	0
M1	J_8	D10	P16	Z1	B	10	0
M1	J_8	D10	P16	Z2	C	10	0
M1	J_8	D10	P16	Z2	D	10	0
M1	J_8	D10	P18	Z1	A	10	0
M1	J_8	D10	P18	Z1	B	10	0
M1	J_8	D10	P18	Z2	C	10	0
M1	J_8	D10	P18	Z2	D	10	0
M1	J16	D10	P1	Z1	A	10	0
M1	J16	D10	P1	Z1	B	10	0
M1	J16	D10	P1	Z2	C	10	0
M1	J16	D10	P1	Z2	D	10	0
M1	J16	D10	P2	Z1	A	10	0
M1	J16	D10	P2	Z1	B	10	0
M1	J16	D10	P2	Z2	C	10	0
M1	J16	D10	P2	Z2	D	10	0
M1	J16	D10	P3	Z1	A	10	0
M1	J16	D10	P3	Z1	B	10	0
M1	J16	D10	P3	Z2	C	10	0
M1	J16	D10	P3	Z2	D	10	0
M1	J16	D10	P7	Z1	A	10	0
M1	J16	D10	P7	Z1	B	10	0
M1	J16	D10	P7	Z2	C	10	0
M1	J16	D10	P7	Z2	D	10	0
M1	J16	D10	P12	Z1	A	10	0
M1	J16	D10	P12	Z1	B	10	0
M1	J16	D10	P12	Z2	C	10	0
M1	J16	D10	P12	Z2	D	10	0
M1	J16	D10	P13	Z1	A	10	0
M1	J16	D10	P13	Z1	B	10	0
M1	J16	D10	P13	Z2	C	10	0
M1	J16	D10	P13	Z2	D	10	0
M1	J16	D10	P16	Z1	A	10	0
M1	J16	D10	P16	Z1	B	10	0
M1	J16	D10	P16	Z2	C	10	0
M1	J16	D10	P16	Z2	D	10	0
M1	J16	D10	P15	Z1	A	10	0
M1	J16	D10	P15	Z1	B	10	0
M1	J16	D10	P15	Z2	C	10	0
M1	J16	D10	P15	Z2	D	10	0
M1	J16	D10	P16	Z1	A	10	0
M1	J16	D10	P16	Z1	B	10	0
M1	J16	D10	P16	Z2	C	10	0
M1	J16	D10	P16	Z2	D	10	0
M1	J16	D10	P17	Z1	A	10	0
M1	J16	D10	P17	Z1	B	10	0
M1	J16	D10	P17	Z2	C	10	0
M1	J16	D10	P17	Z2	D	10	0
M2	J_0	D10	P2	Z1	A	10	0
M2	J_0	D10	P2	Z1	B	10	0
M2	J_0	D10	P2	Z2	C	10	0
M2	J_0	D10	P2	Z2	D	10	0
M2	J_0	D10	P3	Z1	A	10	0
M2	J_0	D10	P3	Z1	B	10	NA
M2	J_0	D10	P3	Z2	C	10	0
M2	J_0	D10	P3	Z2	D	10	0
M2	J_0	D10	P6	Z1	A	10	0
M2	J_0	D10	P6	Z1	B	10	0
M2	J_0	D10	P6	Z2	C	10	0
M2	J_0	D10	P6	Z2	D	10	0
M2	J_0	D10	P6	Z1	A	10	0
M2	J_0	D10	P6	Z1	B	10	0
M2	J_0	D10	P6	Z2	C	10	0
M2	J_0	D10	P6	Z2	D	10	0
M2	J_0	D10	P8	Z1	A	10	0
M2	J_0	D10	P8	Z1	B	10	0
M2	J_0	D10	P8	Z2	C	10	0
M2	J_0	D10	P8	Z2	D	10	0
M2	J_0	D10	P9	Z1	A	10	0
M2	J_0	D10	P9	Z1	B	10	0
M2	J_0	D10	P9	Z2	C	10	0
M2	J_0	D10	P9	Z2	D	10	0
M2	J_0	D10	P10	Z1	A	10	0
M2	J_0	D10	P10	Z1	B	10	NA
M2	J_0	D10	P10	Z2	C	10	0
M2	J_0	D10	P10	Z2	D	10	0
M2	J_0	D10	P11	Z1	A	10	0
M2	J_0	D10	P11	Z1	B	10	0
M2	J_0	D10	P11	Z2	C	10	0
M2	J_0	D10	P11	Z2	D	10	0
M2	J_0	D10	P12	Z1	A	10	0
M2	J_0	D10	P12	Z1	B	10	0
M2	J_0	D10	P12	Z2	C	10	0
M2	J_0	D10	P12	Z2	D	10	0
M2	J_4	D10	P1	Z1	A	10	0
M2	J_4	D10	P1	Z1	B	10	0
M2	J_4	D10	P1	Z2	C	10	0
M2	J_4	D10	P1	Z2	D	10	0
M2	J_4	D10	P2	Z1	A	10	0
M2	J_4	D10	P2	Z1	B	10	0
M2	J_4	D10	P2	Z2	C	10	0
M2	J_4	D10	P2	Z2	D	10	0
M2	J_4	D10	P3	Z1	A	10	0
M2	J_4	D10	P3	Z1	B	10	0
M2	J_4	D10	P3	Z2	C	10	0
M2	J_4	D10	P3	Z2	D	10	0
M2	J_4	D10	P6	Z1	A	10	0
M2	J_4	D10	P6	Z1	B	10	0
M2	J_4	D10	P6	Z2	C	10	0
M2	J_4	D10	P6	Z2	D	10	0
M2	J_4	D10	P6	Z1	A	10	0
M2	J_4	D10	P6	Z1	B	10	0
M2	J_4	D10	P6	Z2	C	10	0
M2	J_4	D10	P6	Z2	D	10	0
M2	J_4	D10	P7	Z1	A	10	0
M2	J_4	D10	P7	Z1	B	10	0
M2	J_4	D10	P7	Z2	C	10	0
M2	J_4	D10	P7	Z2	D	10	0
M2	J_4	D10	P8	Z1	A	10	0
M2	J_4	D10	P8	Z1	B	10	0
M2	J_4	D10	P8	Z2	C	10	0
M2	J_4	D10	P8	Z2	D	10	0
M2	J_4	D10	P9	Z1	A	10	0
M2	J_4	D10	P9	Z1	B	10	0
M2	J_4	D10	P9	Z2	C	10	0
M2	J_4	D10	P9	Z2	D	10	0
M2	J_4	D10	P10	Z1	A	10	0
M2	J_4	D10	P10	Z1	B	10	0
M2	J_4	D10	P10	Z2	C	10	0
M2	J_4	D10	P10	Z2	D	10	0
M2	J_4	D10	P11	Z1	A	10	0
M2	J_4	D10	P11	Z1	B	10	0
M2	J_4	D10	P11	Z2	C	10	0
M2	J_4	D10	P11	Z2	D	10	0
M2	J_4	D10	P12	Z1	A	10	0
M2	J_4	D10	P12	Z1	B	10	0
M2	J_4	D10	P12	Z2	C	10	0
M2	J_4	D10	P12	Z2	D	10	0
M2	J_4	D10	P13	Z1	A	10	0
M2	J_4	D10	P13	Z1	B	10	0
M2	J_4	D10	P13	Z2	C	10	0
M2	J_4	D10	P13	Z2	D	10	0
M2	J_4	D10	P16	Z1	A	10	0
M2	J_4	D10	P16	Z1	B	10	0
M2	J_4	D10	P16	Z2	C	10	0
M2	J_4	D10	P16	Z2	D	10	0
M2	J_8	D10	P1	Z1	A	10	0
M2	J_8	D10	P1	Z1	B	10	0
M2	J_8	D10	P1	Z2	C	10	0
M2	J_8	D10	P1	Z2	D	10	0
M2	J_8	D10	P3	Z1	A	10	0
M2	J_8	D10	P3	Z1	B	10	0
M2	J_8	D10	P3	Z2	C	10	0
M2	J_8	D10	P3	Z2	D	10	0
M2	J_8	D10	P6	Z1	A	10	0
M2	J_8	D10	P6	Z1	B	10	0
M2	J_8	D10	P6	Z2	C	10	0
M2	J_8	D10	P6	Z2	D	10	0
M2	J_8	D10	P7	Z1	A	10	0
M2	J_8	D10	P7	Z1	B	10	0
M2	J_8	D10	P7	Z2	C	10	0
M2	J_8	D10	P7	Z2	D	10	0
M2	J_8	D10	P9	Z1	A	10	0
M2	J_8	D10	P9	Z1	B	10	0
M2	J_8	D10	P9	Z2	C	10	0
M2	J_8	D10	P9	Z2	D	10	0
M2	J_8	D10	P11	Z1	A	10	0
M2	J_8	D10	P11	Z1	B	10	0
M2	J_8	D10	P11	Z2	C	10	0
M2	J_8	D10	P11	Z2	D	10	0
M2	J_8	D10	P12	Z1	A	10	0
M2	J_8	D10	P12	Z1	B	10	0
M2	J_8	D10	P12	Z2	C	10	0
M2	J_8	D10	P12	Z2	D	10	0
M2	J_8	D10	P13	Z1	A	10	0
M2	J_8	D10	P13	Z1	B	10	0
M2	J_8	D10	P13	Z2	C	10	0
M2	J_8	D10	P13	Z2	D	10	0
M2	J_8	D10	P17	Z1	A	10	0
M2	J_8	D10	P17	Z1	B	10	0
M2	J_8	D10	P17	Z2	C	10	0
M2	J_8	D10	P17	Z2	D	10	0
M2	J16	D10	P1	Z1	A	10	0
M2	J16	D10	P1	Z1	B	10	0
M2	J16	D10	P1	Z2	C	10	0
M2	J16	D10	P1	Z2	D	10	0
M2	J16	D10	P2	Z1	A	10	0
M2	J16	D10	P2	Z1	B	10	0
M2	J16	D10	P2	Z2	C	10	0
M2	J16	D10	P2	Z2	D	10	0
M2	J16	D10	P3	Z1	A	10	0
M2	J16	D10	P3	Z1	B	10	0
M2	J16	D10	P3	Z2	C	10	0
M2	J16	D10	P3	Z2	D	10	0
M2	J16	D10	P6	Z1	A	10	0
M2	J16	D10	P6	Z1	B	10	0
M2	J16	D10	P6	Z2	C	10	0
M2	J16	D10	P6	Z2	D	10	0
M2	J16	D10	P5	Z1	A	10	0
M2	J16	D10	P5	Z1	B	10	0
M2	J16	D10	P5	Z2	C	10	0
M2	J16	D10	P5	Z2	D	10	0
M2	J16	D10	P6	Z1	A	10	0
M2	J16	D10	P6	Z1	B	10	0
M2	J16	D10	P6	Z2	C	10	0
M2	J16	D10	P6	Z2	D	10	0
M2	J16	D10	P7	Z1	A	10	0
M2	J16	D10	P7	Z1	B	10	0
M2	J16	D10	P7	Z2	C	10	0
M2	J16	D10	P7	Z2	D	10	0
M2	J16	D10	P8	Z1	A	10	0
M2	J16	D10	P8	Z1	B	10	0
M2	J16	D10	P8	Z2	C	10	0
M2	J16	D10	P8	Z2	D	10	0
M2	J16	D10	P10	Z1	A	10	0
M2	J16	D10	P10	Z1	B	10	0
M2	J16	D10	P10	Z2	C	10	0
M2	J16	D10	P10	Z2	D	10	0
M2	J16	D10	P13	Z1	A	10	0
M2	J16	D10	P13	Z1	B	10	0
M2	J16	D10	P13	Z2	C	10	0
M2	J16	D10	P13	Z2	D	10	0
M2	J16	D10	P15	Z1	A	10	0
M2	J16	D10	P15	Z1	B	10	0
M2	J16	D10	P15	Z2	C	10	0
M2	J16	D10	P15	Z2	D	10	0
M2	J16	D10	P17	Z1	A	10	0
M2	J16	D10	P17	Z1	B	10	0
M2	J16	D10	P17	Z2	C	10	0
M2	J16	D10	P17	Z2	D	10	0
M2	J16	D10	P19	Z1	A	10	0
M2	J16	D10	P19	Z1	B	10	0
M2	J16	D10	P19	Z2	C	10	0
M2	J16	D10	P19	Z2	D	10	0
M2	J16	D10	P20	Z1	A	10	0
M2	J16	D10	P20	Z1	B	10	0
M2	J16	D10	P20	Z2	C	10	0
M2	J16	D10	P20	Z2	D	10	0
M1	J_0	D10	P1	Z1	A	14	0
M1	J_0	D10	P1	Z1	B	14	0
M1	J_0	D10	P1	Z2	C	14	0
M1	J_0	D10	P1	Z2	D	14	0
M1	J_0	D10	P2	Z1	A	14	1
M1	J_0	D10	P2	Z1	B	14	0
M1	J_0	D10	P2	Z2	C	14	0
M1	J_0	D10	P2	Z2	D	14	0
M1	J_0	D10	P3	Z1	A	14	1
M1	J_0	D10	P3	Z1	B	14	1
M1	J_0	D10	P3	Z2	C	14	0
M1	J_0	D10	P3	Z2	D	14	1
M1	J_0	D10	P6	Z1	A	14	0
M1	J_0	D10	P6	Z1	B	14	0
M1	J_0	D10	P6	Z2	C	14	0
M1	J_0	D10	P6	Z2	D	14	0
M1	J_0	D10	P5	Z1	A	14	0
M1	J_0	D10	P5	Z1	B	14	0
M1	J_0	D10	P5	Z2	C	14	0
M1	J_0	D10	P5	Z2	D	14	0
M1	J_0	D10	P7	Z1	A	14	0
M1	J_0	D10	P7	Z1	B	14	0
M1	J_0	D10	P7	Z2	C	14	0
M1	J_0	D10	P7	Z2	D	14	0
M1	J_0	D10	P8	Z1	A	14	0
M1	J_0	D10	P8	Z1	B	14	0
M1	J_0	D10	P8	Z2	C	14	0
M1	J_0	D10	P8	Z2	D	14	0
M1	J_0	D10	P11	Z1	A	14	0
M1	J_0	D10	P11	Z1	B	14	0
M1	J_0	D10	P11	Z2	C	14	0
M1	J_0	D10	P11	Z2	D	14	0
M1	J_0	D10	P12	Z1	A	14	0
M1	J_0	D10	P12	Z1	B	14	0
M1	J_0	D10	P12	Z2	C	14	0
M1	J_0	D10	P12	Z2	D	14	0
M1	J_4	D10	P2	Z1	A	14	0
M1	J_4	D10	P2	Z1	B	14	0
M1	J_4	D10	P2	Z2	C	14	0
M1	J_4	D10	P2	Z2	D	14	0
M1	J_4	D10	P8	Z1	A	14	0
M1	J_4	D10	P8	Z1	B	14	0
M1	J_4	D10	P8	Z2	C	14	0
M1	J_4	D10	P8	Z2	D	14	0
M1	J_4	D10	P9	Z1	A	14	0
M1	J_4	D10	P9	Z1	B	14	0
M1	J_4	D10	P9	Z2	C	14	0
M1	J_4	D10	P9	Z2	D	14	0
M1	J_4	D10	P10	Z1	A	14	0
M1	J_4	D10	P10	Z1	B	14	0
M1	J_4	D10	P10	Z2	C	14	0
M1	J_4	D10	P10	Z2	D	14	0
M1	J_4	D10	P11	Z1	A	14	1
M1	J_4	D10	P11	Z1	B	14	1
M1	J_4	D10	P11	Z2	C	14	1
M1	J_4	D10	P11	Z2	D	14	1
M1	J_4	D10	P12	Z1	A	14	0
M1	J_4	D10	P12	Z1	B	14	0
M1	J_4	D10	P12	Z2	C	14	0
M1	J_4	D10	P12	Z2	D	14	0
M1	J_4	D10	P13	Z1	A	14	1
M1	J_4	D10	P13	Z1	B	14	1
M1	J_4	D10	P13	Z2	C	14	0
M1	J_4	D10	P13	Z2	D	14	0
M1	J_4	D10	P16	Z1	A	14	0
M1	J_4	D10	P16	Z1	B	14	0
M1	J_4	D10	P16	Z2	C	14	0
M1	J_4	D10	P16	Z2	D	14	0
M1	J_4	D10	P15	Z1	A	14	0
M1	J_4	D10	P15	Z1	B	14	0
M1	J_4	D10	P15	Z2	C	14	0
M1	J_4	D10	P15	Z2	D	14	0
M1	J_8	D10	P1	Z1	A	14	0
M1	J_8	D10	P1	Z1	B	14	0
M1	J_8	D10	P1	Z2	C	14	0
M1	J_8	D10	P1	Z2	D	14	0
M1	J_8	D10	P2	Z1	A	14	0
M1	J_8	D10	P2	Z1	B	14	0
M1	J_8	D10	P2	Z2	C	14	0
M1	J_8	D10	P2	Z2	D	14	0
M1	J_8	D10	P6	Z1	A	14	0
M1	J_8	D10	P6	Z1	B	14	0
M1	J_8	D10	P6	Z2	C	14	0
M1	J_8	D10	P6	Z2	D	14	0
M1	J_8	D10	P8	Z1	A	14	0
M1	J_8	D10	P8	Z1	B	14	0
M1	J_8	D10	P8	Z2	C	14	0
M1	J_8	D10	P8	Z2	D	14	0
M1	J_8	D10	P9	Z1	A	14	0
M1	J_8	D10	P9	Z1	B	14	0
M1	J_8	D10	P9	Z2	C	14	0
M1	J_8	D10	P9	Z2	D	14	0
M1	J_8	D10	P12	Z1	A	14	0
M1	J_8	D10	P12	Z1	B	14	0
M1	J_8	D10	P12	Z2	C	14	0
M1	J_8	D10	P12	Z2	D	14	0
M1	J_8	D10	P13	Z1	A	14	0
M1	J_8	D10	P13	Z1	B	14	0
M1	J_8	D10	P13	Z2	C	14	0
M1	J_8	D10	P13	Z2	D	14	0
M1	J_8	D10	P16	Z1	A	14	0
M1	J_8	D10	P16	Z1	B	14	0
M1	J_8	D10	P16	Z2	C	14	0
M1	J_8	D10	P16	Z2	D	14	0
M1	J_8	D10	P15	Z1	A	14	0
M1	J_8	D10	P15	Z1	B	14	0
M1	J_8	D10	P15	Z2	C	14	0
M1	J_8	D10	P15	Z2	D	14	0
M1	J_8	D10	P16	Z1	A	14	0
M1	J_8	D10	P16	Z1	B	14	0
M1	J_8	D10	P16	Z2	C	14	0
M1	J_8	D10	P16	Z2	D	14	0
M1	J_8	D10	P18	Z1	A	14	0
M1	J_8	D10	P18	Z1	B	14	0
M1	J_8	D10	P18	Z2	C	14	0
M1	J_8	D10	P18	Z2	D	14	0
M1	J16	D10	P1	Z1	A	14	0
M1	J16	D10	P1	Z1	B	14	0
M1	J16	D10	P1	Z2	C	14	0
M1	J16	D10	P1	Z2	D	14	0
M1	J16	D10	P2	Z1	A	14	0
M1	J16	D10	P2	Z1	B	14	0
M1	J16	D10	P2	Z2	C	14	0
M1	J16	D10	P2	Z2	D	14	0
M1	J16	D10	P3	Z1	A	14	0
M1	J16	D10	P3	Z1	B	14	0
M1	J16	D10	P3	Z2	C	14	0
M1	J16	D10	P3	Z2	D	14	0
M1	J16	D10	P7	Z1	A	14	0
M1	J16	D10	P7	Z1	B	14	0
M1	J16	D10	P7	Z2	C	14	0
M1	J16	D10	P7	Z2	D	14	0
M1	J16	D10	P12	Z1	A	14	0
M1	J16	D10	P12	Z1	B	14	0
M1	J16	D10	P12	Z2	C	14	0
M1	J16	D10	P12	Z2	D	14	0
M1	J16	D10	P13	Z1	A	14	0
M1	J16	D10	P13	Z1	B	14	0
M1	J16	D10	P13	Z2	C	14	0
M1	J16	D10	P13	Z2	D	14	0
M1	J16	D10	P16	Z1	A	14	0
M1	J16	D10	P16	Z1	B	14	0
M1	J16	D10	P16	Z2	C	14	0
M1	J16	D10	P16	Z2	D	14	0
M1	J16	D10	P15	Z1	A	14	0
M1	J16	D10	P15	Z1	B	14	0
M1	J16	D10	P15	Z2	C	14	0
M1	J16	D10	P15	Z2	D	14	0
M1	J16	D10	P16	Z1	A	14	0
M1	J16	D10	P16	Z1	B	14	0
M1	J16	D10	P16	Z2	C	14	0
M1	J16	D10	P16	Z2	D	14	0
M1	J16	D10	P17	Z1	A	14	0
M1	J16	D10	P17	Z1	B	14	0
M1	J16	D10	P17	Z2	C	14	0
M1	J16	D10	P17	Z2	D	14	0
M2	J_0	D10	P2	Z1	A	14	0
M2	J_0	D10	P2	Z1	B	14	0
M2	J_0	D10	P2	Z2	C	14	0
M2	J_0	D10	P2	Z2	D	14	0
M2	J_0	D10	P3	Z1	A	14	0
M2	J_0	D10	P3	Z1	B	14	0
M2	J_0	D10	P3	Z2	C	14	0
M2	J_0	D10	P3	Z2	D	14	0
M2	J_0	D10	P6	Z1	A	14	0
M2	J_0	D10	P6	Z1	B	14	0
M2	J_0	D10	P6	Z2	C	14	0
M2	J_0	D10	P6	Z2	D	14	0
M2	J_0	D10	P6	Z1	A	14	0
M2	J_0	D10	P6	Z1	B	14	0
M2	J_0	D10	P6	Z2	C	14	0
M2	J_0	D10	P6	Z2	D	14	0
M2	J_0	D10	P8	Z1	A	14	0
M2	J_0	D10	P8	Z1	B	14	0
M2	J_0	D10	P8	Z2	C	14	0
M2	J_0	D10	P8	Z2	D	14	0
M2	J_0	D10	P9	Z1	A	14	0
M2	J_0	D10	P9	Z1	B	14	0
M2	J_0	D10	P9	Z2	C	14	0
M2	J_0	D10	P9	Z2	D	14	0
M2	J_0	D10	P10	Z1	A	14	0
M2	J_0	D10	P10	Z1	B	14	0
M2	J_0	D10	P10	Z2	C	14	0
M2	J_0	D10	P10	Z2	D	14	0
M2	J_0	D10	P11	Z1	A	14	0
M2	J_0	D10	P11	Z1	B	14	0
M2	J_0	D10	P11	Z2	C	14	0
M2	J_0	D10	P11	Z2	D	14	0
M2	J_0	D10	P12	Z1	A	14	0
M2	J_0	D10	P12	Z1	B	14	0
M2	J_0	D10	P12	Z2	C	14	0
M2	J_0	D10	P12	Z2	D	14	0
M2	J_4	D10	P1	Z1	A	14	0
M2	J_4	D10	P1	Z1	B	14	0
M2	J_4	D10	P1	Z2	C	14	0
M2	J_4	D10	P1	Z2	D	14	0
M2	J_4	D10	P2	Z1	A	14	0
M2	J_4	D10	P2	Z1	B	14	0
M2	J_4	D10	P2	Z2	C	14	0
M2	J_4	D10	P2	Z2	D	14	0
M2	J_4	D10	P3	Z1	A	14	0
M2	J_4	D10	P3	Z1	B	14	0
M2	J_4	D10	P3	Z2	C	14	0
M2	J_4	D10	P3	Z2	D	14	0
M2	J_4	D10	P6	Z1	A	14	0
M2	J_4	D10	P6	Z1	B	14	0
M2	J_4	D10	P6	Z2	C	14	0
M2	J_4	D10	P6	Z2	D	14	0
M2	J_4	D10	P6	Z1	A	14	0
M2	J_4	D10	P6	Z1	B	14	0
M2	J_4	D10	P6	Z2	C	14	0
M2	J_4	D10	P6	Z2	D	14	0
M2	J_4	D10	P7	Z1	A	14	0
M2	J_4	D10	P7	Z1	B	14	0
M2	J_4	D10	P7	Z2	C	14	0
M2	J_4	D10	P7	Z2	D	14	0
M2	J_4	D10	P8	Z1	A	14	0
M2	J_4	D10	P8	Z1	B	14	0
M2	J_4	D10	P8	Z2	C	14	0
M2	J_4	D10	P8	Z2	D	14	0
M2	J_4	D10	P9	Z1	A	14	0
M2	J_4	D10	P9	Z1	B	14	0
M2	J_4	D10	P9	Z2	C	14	0
M2	J_4	D10	P9	Z2	D	14	0
M2	J_4	D10	P10	Z1	A	14	0
M2	J_4	D10	P10	Z1	B	14	1
M2	J_4	D10	P10	Z2	C	14	0
M2	J_4	D10	P10	Z2	D	14	0
M2	J_4	D10	P11	Z1	A	14	0
M2	J_4	D10	P11	Z1	B	14	0
M2	J_4	D10	P11	Z2	C	14	0
M2	J_4	D10	P11	Z2	D	14	0
M2	J_4	D10	P12	Z1	A	14	0
M2	J_4	D10	P12	Z1	B	14	0
M2	J_4	D10	P12	Z2	C	14	0
M2	J_4	D10	P12	Z2	D	14	0
M2	J_4	D10	P13	Z1	A	14	0
M2	J_4	D10	P13	Z1	B	14	0
M2	J_4	D10	P13	Z2	C	14	0
M2	J_4	D10	P13	Z2	D	14	0
M2	J_4	D10	P16	Z1	A	14	0
M2	J_4	D10	P16	Z1	B	14	0
M2	J_4	D10	P16	Z2	C	14	0
M2	J_4	D10	P16	Z2	D	14	0
M2	J_8	D10	P1	Z1	A	14	0
M2	J_8	D10	P1	Z1	B	14	0
M2	J_8	D10	P1	Z2	C	14	0
M2	J_8	D10	P1	Z2	D	14	0
M2	J_8	D10	P3	Z1	A	14	0
M2	J_8	D10	P3	Z1	B	14	0
M2	J_8	D10	P3	Z2	C	14	0
M2	J_8	D10	P3	Z2	D	14	0
M2	J_8	D10	P6	Z1	A	14	0
M2	J_8	D10	P6	Z1	B	14	0
M2	J_8	D10	P6	Z2	C	14	0
M2	J_8	D10	P6	Z2	D	14	0
M2	J_8	D10	P7	Z1	A	14	0
M2	J_8	D10	P7	Z1	B	14	0
M2	J_8	D10	P7	Z2	C	14	0
M2	J_8	D10	P7	Z2	D	14	0
M2	J_8	D10	P9	Z1	A	14	0
M2	J_8	D10	P9	Z1	B	14	0
M2	J_8	D10	P9	Z2	C	14	0
M2	J_8	D10	P9	Z2	D	14	0
M2	J_8	D10	P11	Z1	A	14	0
M2	J_8	D10	P11	Z1	B	14	0
M2	J_8	D10	P11	Z2	C	14	0
M2	J_8	D10	P11	Z2	D	14	0
M2	J_8	D10	P12	Z1	A	14	0
M2	J_8	D10	P12	Z1	B	14	0
M2	J_8	D10	P12	Z2	C	14	0
M2	J_8	D10	P12	Z2	D	14	0
M2	J_8	D10	P13	Z1	A	14	0
M2	J_8	D10	P13	Z1	B	14	0
M2	J_8	D10	P13	Z2	C	14	0
M2	J_8	D10	P13	Z2	D	14	0
M2	J_8	D10	P17	Z1	A	14	0
M2	J_8	D10	P17	Z1	B	14	0
M2	J_8	D10	P17	Z2	C	14	0
M2	J_8	D10	P17	Z2	D	14	0
M2	J16	D10	P1	Z1	A	14	0
M2	J16	D10	P1	Z1	B	14	0
M2	J16	D10	P1	Z2	C	14	0
M2	J16	D10	P1	Z2	D	14	0
M2	J16	D10	P2	Z1	A	14	0
M2	J16	D10	P2	Z1	B	14	0
M2	J16	D10	P2	Z2	C	14	0
M2	J16	D10	P2	Z2	D	14	0
M2	J16	D10	P3	Z1	A	14	0
M2	J16	D10	P3	Z1	B	14	0
M2	J16	D10	P3	Z2	C	14	0
M2	J16	D10	P3	Z2	D	14	0
M2	J16	D10	P6	Z1	A	14	0
M2	J16	D10	P6	Z1	B	14	0
M2	J16	D10	P6	Z2	C	14	0
M2	J16	D10	P6	Z2	D	14	0
M2	J16	D10	P5	Z1	A	14	0
M2	J16	D10	P5	Z1	B	14	0
M2	J16	D10	P5	Z2	C	14	0
M2	J16	D10	P5	Z2	D	14	0
M2	J16	D10	P6	Z1	A	14	0
M2	J16	D10	P6	Z1	B	14	0
M2	J16	D10	P6	Z2	C	14	0
M2	J16	D10	P6	Z2	D	14	0
M2	J16	D10	P7	Z1	A	14	0
M2	J16	D10	P7	Z1	B	14	0
M2	J16	D10	P7	Z2	C	14	0
M2	J16	D10	P7	Z2	D	14	0
M2	J16	D10	P8	Z1	A	14	0
M2	J16	D10	P8	Z1	B	14	0
M2	J16	D10	P8	Z2	C	14	0
M2	J16	D10	P8	Z2	D	14	0
M2	J16	D10	P10	Z1	A	14	0
M2	J16	D10	P10	Z1	B	14	0
M2	J16	D10	P10	Z2	C	14	0
M2	J16	D10	P10	Z2	D	14	0
M2	J16	D10	P13	Z1	A	14	0
M2	J16	D10	P13	Z1	B	14	0
M2	J16	D10	P13	Z2	C	14	0
M2	J16	D10	P13	Z2	D	14	0
M2	J16	D10	P15	Z1	A	14	0
M2	J16	D10	P15	Z1	B	14	0
M2	J16	D10	P15	Z2	C	14	0
M2	J16	D10	P15	Z2	D	14	0
M2	J16	D10	P17	Z1	A	14	0
M2	J16	D10	P17	Z1	B	14	0
M2	J16	D10	P17	Z2	C	14	0
M2	J16	D10	P17	Z2	D	14	0
M2	J16	D10	P19	Z1	A	14	0
M2	J16	D10	P19	Z1	B	14	0
M2	J16	D10	P19	Z2	C	14	0
M2	J16	D10	P19	Z2	D	14	0
M2	J16	D10	P20	Z1	A	14	0
M2	J16	D10	P20	Z1	B	14	0
M2	J16	D10	P20	Z2	C	14	0
M2	J16	D10	P20	Z2	D	14	0
</Data>
